# Supplementary material for: Genome-Wide Association Study for Pre-harvest Sprouting Resistance in a Large Germplasm Collection of Chinese Wheat Landraces
Source: Front Plant Sci. 2017 Apr 6;8:401. doi: 10.3389/fpls.2017.00401 (PMC5382224; doi:10.3389/fpls.2017.00401)
Supplement: Supplementary file 1 [file Table_1.XLSX]

## Sheet: S1
Table S1. Previously reported QTL and genes associated with pre-harvest sprouting.
Gene/QTL/Loci	Parents	Size	Population type	Reference
1	SPR8198 x HD2329	100	RIL	Kulwal et al. 2005
3	RioBlanco x NW97S186	171	RIL	Liu et al. 2008
16	SPR8198 x HD2329	90	RIL	Mohan et al. 2009
5	AC Domain x RL4137	417	DH	Fofana et al. 2009
6	PH132 x WL711	100	RIL	Kumar et al. 2009
3	AC Domain x Haruyutaka	119	DH	Kato et al. 2001
7	Argent x W98616	151	DH	Singh et al. 2010
1	Totoumai A x Siyang 936	162	RIL	Chen et al. 2008
4	Totoumai A x Siyang 936	162	RIL	Liu et al. 2011
1	Wanxianbaimaizi x Jing411	157	RIL	Zhang et al. 2011
1+1	Wanxianbaimaizi x Zhongyou 9507	221	RIL	Zhang et al. 2011
18	Cayuga x Caledonia	209	DH	Munkvold et al. 2009
4	Syn37/2 x Janz	271	BC1	Imtiaz et al. 2008
6	RL4452 x AC Domain	185	DH	Rasul et al. 2009
2	CN19055 x Annuello	169	RIL	Ogbonnaya et al.2008
1	Wanxianbaimaizi* x Jing411	157	RILs	Chang et al. 2010
1	SUN325B x QT7475	92	DH	Dares et al. 2009
7	Renan x Récital	194	RIL	Groos et al.2002
1	leader x haruyokoi	282	BC	Torada et al. 2005
2	Zen x CS	125	RIL	Osa et al. 2003
1	QT7475 x SUN325	96	DH	Rathjen et al. 2008
5	Cascades x AUS1408	83	DH	Tan et al.2006
2	Cauyuga x Caledonia	1847	NIL	Somyong et al. 2014
5	DT707 x DT696	122	DH	Singh et al 2014
4	RL4452 x ‘AC Domain’	183	DH	Cabral et al. 2014
4	Tutoumai A xSiyang 936	155	RILs	Lin et al. 2015
13 markers	white winter wheat	208	natural pop.	Kulwal et al. 2012
30 markers	common wheat	242	natural pop.	Jaiswal et al. 2012
70 markers	winter wheat	96	natural pop.	Arif et al. 2012
40 markers	European winter wheats	124	natural pop.	Albrecht et al. 2015
1 (Myb10)	CS	-	-	Himi et al. 2011
1 (Vp1)	Minamino, Tozan	-	-	Nakamura et al. 2001
1 (sdr)	Yangxiaomai x Zhongyou9507	201	RILs	Zhang et al. 2014
1 (MFT)	SK N61 CS(Zen3A) BW Zen	-	-	Nakamura et al. 2011
1 (PHS1)	Rio Blanco x NW97S186(S078)	1874	NILs	Liu et al. 2014
1 (MKK3)	Leader, Haruyokoi	-	-	Torada et al. 2016
2 (PM19)	Baxter/Chara/Westonia/Yitpi	1579	MAGIC	Barrero et al. 2015

## Sheet: S2
Table S2. Wheat landrace accessions sampled in this study and the respective germination rate (GR).
AS_NO	K=5	DArT-seq	Wheat660	Accession Name	Seedcolor	Zones	GR_2012Ya'an	GR_2013Wenjiang	GR_2014Wenjiang	GR_2014Chongzhou	GR_2015Wenjiang	GR_2015Chongzhou	Mean GR
AS661566	Group2	D395	S2	zhangmuxiaomai	red	IV-SAS	0.0266667	0	0.0202703	0.00671141	0	0	0.00894139
AS661462	Group2	D313	S1	jiangxizao	red	III-YTS	0.0333333	0	0.00666667	0	0.00666667	0.0136986	0.0100609
AS661203	Group3	D127	S5	baitiaoyu	white	II-Y&H	0.0466667	0	0.0201342	0	0.0133333	0	0.0133557
AS661547	Group3	D381	S3	heshangmai	red	III-YTS	0.06	0.02	0	0.0133333	0.00666667	0.0133333	0.0188889
AS661502	Group2	D345	S26	xianjumai	red	III-YTS	NaN	0.0333333	0	0.06	0	0.00675676	0.020018
AS661239	Group2	D158	S6	baihuomai	red	II-Y&H	NaN	0.0333333	0	0.0204082	0.0268456	NaN	0.0201468
AS661149	Group1	D90	S33	baikangyangmai	white	II-Y&H	NaN	0	0.0266667	0.0733333	0.0201342	0	0.0240268
AS661703	Group3	D492	S41	baiyuhua	red	III-YTS	NaN	0.04	0.02	0.033557	0	0.0333333	0.0253781
WH094	Group2	D772	S13	huangshuibai	-	III-YTS	NaN	NaN	0	0.0533333	0.0268456	NaN	0.0267263
AS661762	Group2	D540	S11	baikeheshangmai	red	III-YTS	0.1	0.00666667	0.02	0.0268456	0.0266667	0	0.0300298
AS661216	Group2	D138	S16	youmangcao	red	II-Y&H	0.0933333	0.00666667	0.0275862	0.0268456	0.0133333	0.0133333	0.0301831
AS661463	Group3	D314	S71	wugongbian	red	III-YTS	NaN	0.02	0.0536913	0.0536913	0.00666667	0.02	0.0308098
AS661542	Group2	D377	S9	qiyanghongke	red	III-YTS	0.114286	0.02	0.0201342	0.00671141	0.0333333	0.0133333	0.034633
AS661667	Mix	D469	S21	caoxiepian	red	V-SWAS	NaN	0.0733333	0.00666667	0.0133333	0.0466667	NaN	0.035
AS661706	Group3	D495	S29	zhenjiang3-96	red	III-YTS	0.0866667	0.0133333	0.0769231	0.0202703	0.0133333	0	0.0350878
AS661498	Group2	D341	S31	tiezhuantou	red	III-YTS	0.0666667	0.02	0.02	0.1	0	0.00666667	0.0355556
AS661065	Group1	D32	S83	dabaimang	red	I-NW	NaN	0.0266667	0.0544218	0.0733333	0.0134228	0.0133333	0.0362356
AS661234	Group1	D155	S4	xiaozihong	red	II-Y&H	0.113333	0.0266667	0	NaN	NaN	0.00666667	0.0366667
WH041	Group2	D750		chongyanghongmai	-	III-YTS	NaN	NaN	NaN	0.0608108	0.0405405	0.0136054	0.0383189
AS661527	Group2	D366	S28	tiegengqing	red	III-YTS	0.0466667	0.00666667	0.02	0.0933333	0.02	0.0551724	0.0403065
AS661423	Group3	D282	S25	huaqixiaomai	red	III-YTS	0.133333	0	0.0472973	0.00666667	0.00666667	0.057377	0.0418902
AS661655	Group3	D459	S30	baimaier	red	V-SWAS	0.16	0.0266667	0.02	0.02	0.00666667	0.0206897	0.0423372
AS661739	Group3	D520	S44	zhuganqing	red	III-YTS	0.149116	0.00666667	0.0273973	0.0533333	0.0201342	0	0.0427745
AS661191	Group1	D119	S7	kumai	red	II-Y&H	0.146667	0.00666667	0	0.0608108	0.0533333	0	0.0445796
CS	Group3	CS	S82	zhongguochun	-	V-SWAS	NaN	NaN	0.0333333	NaN	0	0.10219	0.0451744
AS661428	Group3	D286	S32	baimangzi	red	III-YTS	0.133333	0.0266667	0.0567376	0.0272109	0.0135135	0.0137931	0.0452092
AS661558	Group2	D388	S47	qingyuanxiaomai	red	IV-SAS	0.14	0	0.0472973	0.106667	0.0133333	0	0.0512162
AS661207	Group3	D131	S12	tutoumai	red	II-Y&H	0.153333	0.16	0	0.0133333	0.00666667	0	0.0555556
AS661226	Group1	D147	S34	xiaobaimai	red	III-YTS	0.0866667	0	0.0413793	0.04	0.0266667	0.139344	0.0556762
AS661850	Group1	D596	S53	cantiaomai	red	I-NW	NaN	0.133333	0.033557	0.02	0.0604027	0.034965	0.0564516
AS661222	Group2	D143	S22	benmai	red	II-Y&H	0.168571	0.0533333	0.0136986	0.0408163	0	0.0625	0.0564866
AS661583	Group3	D405	S19	huangmaizi	red	V-SWAS	0.12	0.0266667	0.0133333	0.04	0.0333333	0.108844	0.0570295
AS661430	Group2	D287	S76	dahongpi	red	III-YTS	0.0266667	0.16	0.0902256	0.00680272	0.00666667	NaN	0.0580723
AS661396	Group2	D260	S114	huoshaotian	red	III-YTS	NaN	0.0404082	0.0408163	0.0866667	0.0533333	0.08	0.0602449
AS661237	Group2	D157	S8	huomai	red	III-YTS	0.228299	0.00666667	0.00666667	0.0268456	0.033557	0.113475	0.0692518
AS661571	Group2	D398	S10	sanyuehuang	red	V-SWAS	0.14	0.0266667	0.0134228	0	0.2	0.0472973	0.0712311
AS662043	Group3	D705	S24	bomiduanqu	red	IX-Q&T	0.355646	0.02	0.0201342	0.00675676	0.02	0.00671141	0.0715414
AS661056	Group1	D30	S74	tutoubai	red	I-NW	NaN	0.126667	0.0135135	0.186667	0	0.0333333	0.072036
AS661757	Group3	D535	S80	zimai	red	III-YTS	0.18	0.0866667	0.0675676	0.04	0	0.06	0.0723724
AS661759	Group2	D537	S46	wugongmai	red	III-YTS	0.293333	0.0333333	0.062069	0.00666667	0	0.0733333	0.0781226
AS661746	Group2	D525	S37	xiaoganmai	white	III-YTS	0.206667	0.0666667	0.00666667	0.0666667	0.0733333	0.06	0.08
AS661717	Group3	D504	S49	guangtoumai	red	III-YTS	0.326667	0	0.0070922	0.114865	0.0134228	0.02	0.0803411
AS661262	Group1	D174		huangwumanglaomai	red	I-NW	0.477007	0.00666667	0	0	0.00671141	0.00684932	0.0828724
AS661617	Group3	D432	S67	huayangxiaomai	-	V-SWAS	0.22	0.0266667	0.04	0.113333	0.0333333	0.0666667	0.0833333
AS661461	Group2	D312	S52	wugongmai	red	III-YTS	0.368844	0.0333333	0.0133333	0.0933333	0.00666667	0	0.0859184
AS661473	Group2	D320	S79	dujiaqiaoxiaomai	-	III-YTS	0.30898	0.0473469	0.0604027	0.0533333	0.00666667	0.0408163	0.0862576
AS661755	Group3	D533	S55	quanmangxiaomai	red	III-YTS	0.253333	0.0266667	0.0268456	0.114865	0.00666667	0.0932203	0.0869329
AS661676	Group2	D475	S39	liulengmai	red	V-SWAS	0.353333	0.0666667	0.0202703	0.0133333	0.0533333	0.0266667	0.0889339
AS661756	Group3	D534	S59	xishuibagutao	red	III-YTS	0.34	0.0133333	0.0604027	0.0533333	0.0202703	0.0466667	0.089001
AS661205	Group1	D129	S38	wuhuatou	red	II-Y&H	0.161361	0.233333	0.00666667	0.0597015	0.0466667	0.0266667	0.0890659
AS661431	Group3	D288		meixiuhuang	red	III-YTS	0.0666667	0.32	0.106667	0.028169	0.00666667	0.00680272	0.089162
AS661626	Group2	D439	S17	baikejiang	red	V-SWAS	0.208571	0.0933333	0	0.04	0.00666667	0.187919	0.0894151
AS661103	Group1	D52	S18	zhuganqing	red	I-NW	0.34	0	0.0273973	0	0.0748299	0.0955882	0.0896359
AS661602	Group3	D421	S14	hongxumai	red	V-SWAS	0.193333	0.102341	0	0.02	0.0866667	0.14094	0.0905468
AS661843	Group3	D591		hongxumai	red	III-YTS	NaN	0.0666667	0.06	0.06	0.0933333	0.173333	0.0906667
AS661392	Group2	D256	S81	yejihong	red	III-YTS	0.24	0.1	0.06	0.0268456	0.0333333	0.0866667	0.0911409
AS661182	Group1	D112	S20	baigedatou	red	II-Y&H	0.28	0.0266667	0.0273973	0.00666667	0.00671141	0.2	0.0912403
AS661679	Group4	D477	S126	tiekemai	red	V-SWAS	NaN	0.08	0.027027	0.136986	0.110345	0.106667	0.092205
AS661452	Group2	D305	S27	shunshuihong	red	III-YTS	0.335102	0.0333333	0.02	0	0.00666667	0.181159	0.0960436
AS661460	Group2	D311	S50	huxumai	red	III-YTS	0.42	0.00666667	0.0285714	0.033557	0	0.0928571	0.096942
AS661521	Group2	D361	S36	wugongmai	red	III-YTS	0.14	0.0466667	0.00671141	0.134228	0.126667	0.130137	0.0974017
AS661824	Group1	D580	S54	baijiantiao	red	I-NW	0.1	0.32	0.0266667	0.04	0	0.1	0.0977778
AS661305	Group1	D204		dahongmai	red	VII-NS	NaN	0.0866667	0.0243902	0.322148	0.0608108	0	0.0988031
AS661853	Group3	D598	S96	pushanba	red	III-YTS	NaN	0.186667	0.04	0.0533333	0.0958904	0.121622	0.0995024
AS661671	Group3	D473	S45	guangtoumai	red	V-SWAS	0.373333	0.0805442	0	0.04	0.0671141	0.04	0.100165
AS661751	Group2	D530	S103	tiezimai	red	III-YTS	0.226667	0.18	0.0402685	0.0472973	0.0133333	NaN	0.101513
AS661217	Group1	D139	S48	dalihong	red	II-Y&H	0.24	0.02	0.0333333	0.114094	NaN	NaN	0.101857
AS661236	Group2	D156	S23	youmangcao	red	III-YTS	0.0933333	0.0866667	0.00666667	0.06	NaN	0.266667	0.102667
AS661287	Group1	D193	S35	xinjinyoumang	red	I-NW	0.426667	0.1	0.0133333	0.02	0.0268456	0.0333333	0.103363
AS662012	Group1	D683	S58	xiaohongmang	-	II-Y&H	0.373333	0.0466667	0.0266667	0.06	NaN	0.0133333	0.104
AS661696	Group4	D486		huomaizi	red	VI-NES	NaN	0.126667	0.04	0.273333	0.0680272	0.0133333	0.104272
AS661477	Group2	D324	S113	baixu	white	III-YTS	0.433333	0.0266667	0.0666667	0.0675676	0.02	0.0133333	0.104595
AS661016	Group1	D9	S98	daqingmang	red	I-NW	0.266667	0.166667	0.0466667	0.0875912	0.0337838	0.0266667	0.104674
AS661281	Group1	D188	S43	xiaohongmang	-	VI-NES	0.293333	0.206667	0.0201342	0.0133333	0.08	0.0230769	0.106091
AS661259	Group1	D172	S75	laobaitiaozi	red	I-NW	0.44	0.0266667	0.0466667	0.0666667	0.0266667	0.0333333	0.106667
AS661929	Mix	D642	S108	jiachazharenzhuoma	red	IX-Q&T	0.34	0.02	0.0466667	0.106667	0.0733333	0.0533333	0.106667
AS661593	Group3	D414	S87	zaohuangmai	red	V-SWAS	0.366667	0.106667	0.027027	0.12	0.00671141	0.0272109	0.109047
AS661562	Group2	D391	S68	baikexiaomai	red	IV-SAS	0.286667	0.02	0.0347222	0.0816327	0.0333333	0.2	0.109392
AS661564	Group2	D393	S138	puningxiaomai	red	IV-SAS	0.373333	0.0333333	0.0810811	0.113333	0.0466667	0.0136054	0.110226
AS661530	Group2	D369		baimai	red	III-YTS	0.34	0.0133333	0.113475	0.129252	0.00666667	0.0675676	0.111716
AS661483	Group2	D330	S57	hongkewugong	red	III-YTS	0.24	0.02	0.0266667	0.148649	0.0533333	0.186207	0.112476
AS661436	Group2	D291	S40	hongmai	red	II-Y&H	0.366667	0.153333	0.00680272	0.0133333	0.0733333	0.0671141	0.113431
AS661449	Group1	D302		daliuleng	red	II-Y&H	0.173333	0.4	0.02	0.00666667	0.0466667	0.0340136	0.113447
AS661225	Group1	D146		ermangmai	red	II-Y&H	0.333333	0.04	0.173611	0.0402685	0.02	0.0738255	0.113506
AS661233	Group3	D154	S84	yerenmao	red	II-Y&H	0.306667	0.313333	0.0212766	0.0208333	0.0133333	0.00671141	0.113692
AS662020	Mix	D690	S117	molengmai	red	V-SWAS	0.362177	0.0933333	0.0405405	0.114094	0.0134228	0.0604027	0.113995
AS661684	Group3	D481	S70	yangmaizi	red	V-SWAS	0.553333	0.02	0.02	0.033557	0.0201342	0.0402685	0.114549
AS661421	Group2	D281	S105	qingmangzi	red	III-YTS	0.5	0.0866667	0.0333333	0.0333333	0.00666667	0.033557	0.115593
AS661265	Group1	D177		wuzimai	red	I-NW	NaN	0.106667	0.143836	0.0671141	0.04	0.222222	0.115968
AS661814	Group1	D574	S65	bailanmai	red	II-Y&H	0.366667	0.12	0.027027	0.0402685	0.0472973	0.0952381	0.116083
AS661231	Group3	D152	S97	baiheshangtou	red	II-Y&H	0.366667	0.0266667	0.0344828	0.166667	0.02	0.0839161	0.1164
AS661705	Group2	D494	S56	nanjinghuang	red	III-YTS	0.426667	0.0266667	0.02	0.0333333	0.0266667	0.167785	0.116853
AS661318	Group1	D214		qitoumai	red	VIII-NWS	NaN	0.14	0.102041	0.263158	0.0337838	0.0466667	0.11713
AS661337	Group1	D227	S132	xiaoqingmang	white	I-NW	0.386667	0.1	0.06	0.14	0	0.02	0.117778
AS661251	Group1	D165	S107	nv'erhong	red	I-NW	0.34	0.0866667	0.06	0.12	0	0.113333	0.12
AS661544	Group3	D379		hongkemai	red	III-YTS	0.0733333	0.36	0.0647482	0.0536913	0.0266667	0.148936	0.121229
AS661380	Group2	D245	S121	jianzituan	red	III-YTS	0.443401	0.0666667	0.0408163	0.0733333	0.0466667	0.0666667	0.122925
AS661681	Group4	D478		fengqingxiaomai	red	V-SWAS	NaN	0.14	0.122449	0.0273973	0.147651	0.178082	0.123116
AS661549	Group2	D382	S89	baikeyoumang	red	IV-SAS	0.06	0.04	0.0878378	0.106667	0.12	0.326923	0.123571
AS661398	Group3	D262	S94	guangdezao	red	III-YTS	0.44	0.0133333	0.033557	0.0479452	0.02	0.186667	0.123584
AS661555	Group2	D386	S106	datianquxiaomai	red	IV-SAS	0.653333	0.02	0.0275862	0.0402685	0	0.0138889	0.125846
AS661440	Group1	D293	S64	xiaolihong	red	II-Y&H	0.393333	0.186667	0.04	0.0133333	0.06	0.0666667	0.126667
AS661445	Group1	D298	S110	baisuihong	red	III-YTS	0.333333	0.153333	0.0583942	0.06	0.0150376	0.15493	0.129171
AS661732	Group2	D514	S73	changshamai	red	III-YTS	0.681944	0.00666667	0.02	0.0533333	0.00666667	0.00666667	0.129213
AS661194	Group2	D120	S115	pushanbamai	red	II-Y&H	0.54	0.0333333	0.0204082	0.136691	0.0275862	0.0266667	0.130781
AS661563	Group2	D392	S101	zaoxiaomai	red	IV-SAS	0.54	0.0333333	0.0472973	0.0266667	0.00666667	NaN	0.130793
AS661454	Group2	D307	S62	putaomai	red	III-YTS	0.44	0.08	0.0134228	0.0266667	0.0333333	0.193333	0.131126
AS661469	Group2	D316		daheshangtou	red	III-YTS	0.38	0.22	0.0604027	0.106667	0.02	0	0.131178
AS661615	Group3	D430	S61	yuweimai	red	V-SWAS	0.266667	0.04	0.0133333	0.16	0.127517	0.183824	0.13189
AS661510	Group2	D352	S150	hongtoumai	red	III-YTS	0.166667	0.06	0.29932	0.153333	0.0536913	0.0671141	0.133354
AS661174	Group1	D108	S142	yulincao	red	II-Y&H	0.553333	0.0533333	0.0810811	0.0866667	0.0266667	0.00666667	0.134625
AS661507	Group2	D350	S42	qingtianmai	red	III-YTS	0.273333	0.0866667	0.02	0.0536913	0.156463	0.226667	0.136137
AS661252	Group3	D166		dapushanba	red	II-Y&H	0.326667	0.14	0.127517	0.04	0.0466667	0.148148	0.138166
AS662057	Group3	D713		baizaomai	red	V-SWAS	0.393333	0.286667	0.04	0.0266667	0.0533333	0.0333333	0.138889
AS661289	Group1	D194	S145	xiaozhihongmai	red	I-NW	0.133333	0.32	0.113333	0.0872483	0.0689655	0.113333	0.139369
AS661609	Group3	D425	S147	tuotuomai	white	V-SWAS	0.08	0.113333	0.27027	0.0201342	NaN	0.213333	0.139414
AS661675	Group2	D474	S63	hongmangmai	red	V-SWAS	0.633333	0.04	0	0.0266667	0.04	0.104839	0.140806
AS661230	Group3	D151		zhaoziya	red	II-Y&H	0.373333	0.306667	0.0671141	0.0268456	0.0466667	0.0330579	0.142281
AS661227	Group3	D148	S112	liangganbai	red	III-YTS	0.226667	0.233333	0.0608108	0.02	0.08	0.24	0.143468
AS661587	Group3	D409	S69	dahonghua	red	V-SWAS	0.373333	0.0933333	0.0134228	0.119718	0.12	0.146667	0.144412
AS662061	Group1	D715	S91	youmangyangmai	red	V-SWAS	0.333333	0.0333333	0.0833333	0.0134228	0.353333	0.0542636	0.14517
AS661683	Group3	D480	S85	zimai	red	V-SWAS	0.44	0.213333	0.0201342	0.0466667	0.0266667	0.127517	0.14572
AS661023	Group1	D14		wuhuatou	red	II-Y&H	0.438333	0.166667	0.0342466	0.174825	0.0469799	0.0133333	0.145731
AS661414	Group2	D274	S77	daoshuibai	red	III-YTS	0.58	0.0466667	0.0298507	0.0266667	0.0466667	NaN	0.14597
AS661806	Group3	D569	S90	shanyangxue	red	I-NW	0.313333	0.262585	0.0466667	0.0201342	0.120805	0.113475	0.146167
AS661711	Group2	D499		huangpi	red	III-YTS	0.226667	0.446667	0.0466667	0.0466667	0.1	0.0133333	0.146667
AS661110	Group1	D57	S86	baixianmang	red	I-NW	0.506667	0.106667	0.0266667	0.1	0.00684932	0.14094	0.147965
AS661634	Group3	D445	S102	hongmangmaizi	red	IX-Q&T	0.533333	0.12	0.02	0.0933333	0.02	0.101351	0.148003
AS661019	Group1	D12	S92	xiaobaimang	red	II-Y&H	0.266667	0.16	0.0625	0.0559441	0.120805	0.22449	0.148401
AS661584	Group3	D406	S88	yuzuiweimai	red	V-SWAS	0.466667	0.194422	0.00666667	0.120805	0.0733333	0.0340136	0.149318
AS661764	Group2	D542		bendixiaomai	red	IV-SAS	0.573333	0.02	0.1	0.0805369	0.0333333	0.0945946	0.1503
AS661715	Group2	D502	S78	heshangmai	red	IV-SAS	0.646667	0.1	0	0.00666667	0.0133333	0.13986	0.151088
AS661511	Group2	D353	S60	xiyangmai	red	III-YTS	0.278849	0.146667	0.00671141	0.06	0.228188	0.194631	0.152508
AS661208	Group1	D132	S130	laochushanbao	red	II-Y&H	0.376735	0.0468027	0.0902256	0.0743243	0.0694444	0.258503	0.152673
AS661582	Group3	D404	S137	wuyangmai	red	V-SWAS	0.72	0.0266667	0.0201342	0.113333	0.0266667	0.02	0.154467
AS661976	Mix	D666	S131	bomizamai-5	red	IX-Q&T	0.224541	0.126667	0.113333	0.0604027	0.277778	0.127517	0.15504
AS661701	Group2	D491		changsihong	red	III-YTS	0.286667	0.173333	0.0805369	0.166667	0.04	0.188406	0.155935
AS661644	Group3	D453		fangmai	red	V-SWAS	0.18	0.12	0.13986	0.32	0.0666667	0.113333	0.156643
AS661616	Group3	D431	S133	hechuanmai	white	V-SWAS	0.566667	0.0266667	0.0805369	0.02	0.0533333	0.201342	0.158091
AS661435	Group2	D290	S128	zhuantoubaike	red	II-Y&H	0.0337415	0.100833	0.0410959	0.213333	0.246667	0.315436	0.158518
AS661885	Group1	D614		shenxianmiao	red	II-Y&H	0.42	0.426667	0.033557	0.0466667	0.0333333	0.00666667	0.161148
WH037	Group2	D747		chaoanxiaomai	-	IV-SAS	NaN	NaN	NaN	0.141892	0.2	0.14966	0.163851
AS661554	Group2	D385	S144	youmai	red	IV-SAS	0.78	0.0933333	0.027027	0.0133333	0.0134228	0.0604027	0.164587
AS661605	Group3	D423	S104	lushanmai	red	V-SWAS	0.326667	0.126667	0.04	0.0939597	0.173333	0.227941	0.164761
AS661011	Group1	D6		hongmangmai	red	VII-NS	0.306667	0.153333	0.027027	0.29078	NaN	0.0469799	0.164957
AS661726	Group1	D511		baimanghong	red	II-Y&H	0.364444	0.0535714	0.0533333	0.373333	0.0266667	0.129032	0.16673
AS661596	Group3	D416	S140	hongtiaomai	red	V-SWAS	0.533333	0.0666667	0.0402685	0.106667	0.0533333	0.206667	0.167823
AS662030	Group4	D695		baimadianzhuo	red	IX-Q&T	NaN	0.38	0.100671	0.14	0.0958904	0.128571	0.169027
AS661479	Group2	D326	S122	baikeguangtou	red	III-YTS	0.5	0.233333	0.0266667	0.04	0.0469799	NaN	0.169396
AS661224	Group3	D145	S123	qumangmai	red	II-Y&H	0.627976	0.154558	0.02	0.0625	0.0133333	0.14	0.169728
AS661585	Group3	D407		dahuangmai	red	V-SWAS	0.36	0.293333	0.06	0.126667	0.0268456	0.154362	0.170201
AS661569	Group2	D397	S136	guangtoumai	red	IV-SAS	0.44	0.12	0.0133333	0.286667	0.0333333	0.133333	0.171111
AS661666	Group3	D468		xizhanmai	red	V-SWAS	0.326667	0.106667	0.02	0.246667	0.0466667	0.282759	0.171571
AS661612	Group3	D428		changxuxuqiaomai	white	V-SWAS	0.489932	0.0733333	0.103448	0.133333	0.135135	0.1	0.17253
AS661528	Group2	D367	S99	zaoxiaomai	red	III-YTS	0.446667	0.2	0.0266667	0.04	0.0866667	0.243056	0.173843
AS661130	Group1	D75		hongmangmai	red	II-Y&H	0.573333	0.193333	0.0408163	0.209459	0.0135135	0.0134228	0.17398
AS661890	Group1	D618		fengxiangmai	red	V-SWAS	NaN	0.288435	0.106667	0.206667	0.122449	0.147059	0.174255
AS661125	Group1	D70		biansui	red	II-Y&H	NaN	0.36	NaN	0.0133333	0.136054	0.189189	0.174644
AS661747	Group3	D526	S119	caoxieban	red	III-YTS	0.36	0.0602721	0.0405405	0.062069	0.375839	0.150685	0.174901
AS661104	Group1	D53	S146	baimanghong	red	I-NW	0.691293	0.213333	0.04	0.0738255	0.0266667	0.00666667	0.175297
AS661560	Group2	D389	S72	huoshaomai	red	IV-SAS	0.513333	0.1	0.0272109	0.0133333	0.00666667	0.396694	0.176206
AS661389	Group2	D254	S120	huanghuazhu	red	III-YTS	0.58	0.14	0.00666667	0.0872483	0.0333333	0.214765	0.177002
AS661384	Group2	D249		jianfangzhu	red	III-YTS	0.493333	0.0733333	0.08	0.14	0.06	0.22	0.177778
AS661010	Group1	D5		wuhuatou	-	I-NW	0.34	0.486667	0.0872483	0.0965517	0.0342466	0.0337838	0.17975
AS661096	Group1	D48		tuxiaomai	red	I-NW	NaN	0.506667	0.0933333	0.0933333	0.0466667	0.16	0.18
AS661268	Group1	D180		honglanmai	red	I-NW	0.36	0.113333	0.0469799	0.248322	NaN	0.133333	0.180394
AS661784	Group3	D555		bendixiaomai	red	V-SWAS	0.483537	0.06	0.0671141	0.18	0.08	0.213333	0.180664
AS661664	Mix	D466		dahongmai	red	V-SWAS	0.706667	0.146667	0.0136054	0.0733333	0.06	0.0866667	0.181156
AS661264	Group1	D176		siyuehuang	red	I-NW	0.335782	0.426667	0.0866667	0.135135	0.0405405	0.0666667	0.18191
AS661639	Group3	D448		hongkekemaizi	red	V-SWAS	NaN	0.253333	0.0201342	0.106667	0.266667	0.263514	0.182063
AS661425	Group2	D283	S93	manghuazi	red	III-YTS	0.573333	0.206667	0.00666667	0.0266667	0.166667	0.113333	0.182222
AS661658	Group3	D462	S118	baikexuxusanyuehuang	red	V-SWAS	0.433333	0.0733333	NaN	0.0866667	0.0533333	0.266187	0.182571
AS661302	Group4	D201		xiaohongmai	red	VII-NS	0.333333	0.313333	NaN	0.1	0.0469799	0.120805	0.18289
AS661270	Group1	D181		laotiaozimai	redwhite	I-NW	0.453333	0.266667	0.0466667	0.0134228	0.28	0.0384615	0.183092
AS661140	Group1	D83	S127	hongmanghongmai	red	II-Y&H	0.646667	0.246667	0.0217391	0.04	0.0333333	0.110294	0.183117
AS661472	Group2	D319		feixisanyuehuang	red	III-YTS	0.393333	0.126667	0.02	0.0933333	0.0733333	0.393333	0.183333
AS661932	Group4	D644		jiachahongmai	red	IX-Q&T	NaN	0.357551	NaN	0.114094	0.00671141	0.255034	0.183347
AS661657	Group2	D461		yuqiumai	red	V-SWAS	0.473333	0.126667	0.034965	0.146667	0.181208	0.14	0.183807
AS661823	Group3	D579	S143	baiwugongcao	red	II-Y&H	0.441893	0.35619	0.0410959	0.0810811	0.0337838	0.150376	0.18407
AS661642	Group3	D451	S51	yicuomao	red	V-SWAS	0.406667	0.0866667	0.0333333	0.027027	0.00671141	0.557047	0.186242
AS661532	Group2	D371		baipu(luoqing)	red	III-YTS	0.526667	0.12	0.0939597	0.08	0.0533333	0.255034	0.188166
AS661541	Group2	D376		wangshuibai	red	III-YTS	0.393333	0.173333	0.00666667	0.113333	0.126667	0.331081	0.190736
AS661647	Group3	D455		laolaihong	red	V-SWAS	0.737823	0.113333	0.0833333	0.100671	0.0202703	0.0952381	0.191778
AS661665	Mix	D467	S125	yuqiumai	red	V-SWAS	0.633333	0.173333	0	0.113333	0.0533333	0.181208	0.192424
AS661359	Group1	D235		mailuowaxi	red	X-XJ	NaN	0.429116	0.02	0.317241	0.110345	0.0878378	0.192908
AS661378	Group2	D243		liuzhutou	red	III-YTS	0.7	0.14	0.0671141	0.06	0.06	0.130435	0.192925
AS661286	Group4	D192		dabaili	white	I-NW	0.527576	0.206667	0.0536913	0.232877	0.08	0.06	0.193468
AS661704	Group2	D493		jianzimai	red	III-YTS	0.34	0.36	0.04	0.0866667	0.151724	0.186667	0.194176
AS661557	Group2	D387		mianmai	red	IV-SAS	0.186667	0.173333	0.194444	0.0945946	0.0133333	0.503448	0.194303
AS661833	Group1	D586		huitoucao	red	I-NW	0.42	0.173333	0.161074	0.0266667	0.0466667	0.345324	0.195511
AS661493	Group2	D336		baixuxiaomai	red	III-YTS	0.573333	0.0333333	0.0540541	0.2	0.0408163	0.28	0.196923
AS661232	Group1	D153		hongquanmang	red	II-Y&H	0.760346	0.1	0.0878378	0.0536913	0.0816327	0.1	0.197251
AS661211	Group1	D135		sanyuehuang	red	II-Y&H	0.5	0.186667	0.0337838	0.12766	0.106667	0.234899	0.198279
AS661201	Group1	D125		xiaofoshou	red	II-Y&H	0.226667	0.0866667	0.193333	0.467213	0.02	NaN	0.198776
AS661303	Group4	D202		baimangmai	red	VII-NS	0.517007	0.213333	0.047619	0.15493	0.0866667	0.180556	0.200018
AS661229	Mix	D150		baicantiao	red	II-Y&H	0.62	0.293333	0.0405405	0.0266667	0.02	NaN	0.200108
AS661413	Group2	D273		youmangsilengtou	red	III-YTS	0.66	0.26	0.027027	0.0333333	0.136054	0.0872483	0.200611
AS661846	Group3	D593		shanxibai	red	III-YTS	0.716667	0.0266667	0.0268456	0.133333	0.120805	0.18	0.20072
AS661184	Group3	D114	S100	cantiaomai	red	II-Y&H	0.408889	0.248435	0.0466667	0.0133333	0.106667	0.389831	0.202304
AS661228	Group2	D149		zaobanyue	red	II-Y&H	0.3	0.786667	0.0791367	0.0201342	0.0133333	0.0162602	0.202589
AS661697	Group4	D487		youmangxiaomai	red	VI-NES	NaN	0.453333	0.0733333	0.326667	0.102041	0.0666667	0.204408
AS661072	Group1	D37		hongmangmai	red	II-Y&H	0.64	0.36	0.0135135	0.0758621	0.0933333	0.0466667	0.204896
AS661779	Group4	D550	S66	qianqianmai	red	V-SWAS	0.346667	0.12	0.0333333	0.0671141	0.333333	0.331081	0.205255
AS661379	Group2	D244		yangzimai	red	III-YTS	0.846667	0.04	NaN	0	0.0333333	0.106667	0.205333
AS661636	Group3	D446		dongmai	red	V-SWAS	0.52	0.24	0.0694444	0.107383	0.0133333	0.295238	0.207566
AS661707	Group2	D496		baiduanheshangmai	red	III-YTS	0.806667	0.114422	0.0134228	0.173333	0.08	0.06	0.207974
AS661825	Group1	D581		baisuihonglibeidimai	red	I-NW	NaN	0.56	0.0666667	0.2	0.06	0.154362	0.208206
AS661434	Group2	D289		yuhuazi	red	III-YTS	0.54	0.213333	0.0333333	NaN	0.0466667	NaN	0.208333
AS661842	Group3	D590		hongxingliu	red	V-SWAS	0.67034	0.173333	0.0671141	0.18	0.12	0.0402685	0.208509
AS661786	Group3	D557		bendizimai	red	V-SWAS	0.353333	0.293333	0.0333333	0.06	0.173333	0.34375	0.209514
AS661416	Group2	D276	S95	baizhaoyu	red	III-YTS	0.56	0.0333333	0.0137931	0.08	0.00666667	0.564286	0.20968
AS661785	Group3	D556		bendiyoumangxiaomai	red	V-SWAS	0.326667	0.613333	0.0134228	0.146667	0.0939597	0.0680272	0.210346
AS661641	Group3	D450		hongpimai	red	V-SWAS	0.353333	0.373333	0.02	0.246667	0.0133333	0.26087	0.211256
AS661598	Group3	D418		guangtoumai	red	V-SWAS	0.493333	0.313333	0.0724638	0.133333	0.02	0.24031	0.212129
AS661710	Group2	D498		guangtou	red	III-YTS	0.206667	0.146667	0.412587	0.120805	0.0733333	0.32	0.213343
AS661451	Group2	D304		baiheshangtou	red	III-YTS	0.293333	0.706667	0.213333	0.00666667	0.02	0.0466667	0.214444
AS661773	Group3	D545		guangtouxiaomai	red	V-SWAS	0.490204	0.0533333	0.0866667	0.206667	0.0666667	0.383929	0.214578
AS661925	Mix	D640		baixiaomai	red	IX-Q&T	NaN	0.346667	0.167785	0.3	0.191781	0.0671141	0.214669
AS661212	Group1	D136		gedasuihongmai	red	II-Y&H	0.421888	0.04	0.168919	0.163265	NaN	0.281879	0.21519
AS662016	Group3	D686		hongmanglijianmai	red	III-YTS	0.733333	0.206667	0.02	0.173333	0.08	0.0872483	0.216764
AS661740	Group3	D521		guanyuhong	red	III-YTS	0.24	0.82	0	0.0666667	0.0133333	0.161074	0.216846
AS661185	Group1	D115		yingsizhuang	red	II-Y&H	0.653333	0.302041	0.0939597	0.108108	0.0536913	0.0952381	0.217729
AS661590	Group3	D412		dongmai'er	red	V-SWAS	0.3	0.286667	0.0466667	0.187919	0.02	0.466667	0.217987
AS661754	Group3	D532		quanmang	red	III-YTS	0.366667	0.2	0.0933333	0.113333	0.14	0.395973	0.218218
AS661324	Group4	D218		bailaolaibian	red	VIII-NWS	0.5	0.24	0.02	0.471429	0.0333333	0.0466667	0.218571
AS661131	Group1	D76		xiaohongmang	red	II-Y&H	0.923576	0.08	0.0340136	0.134228	0.0733333	0.0666667	0.218636
AS661482	Group2	D329		huoshaomai	red	III-YTS	0.433333	0.246667	0.0479452	0.347518	0.14	0.0965517	0.218669
AS661637	Group3	D447	S134	zaodongmai	red	V-SWAS	0.76	0.1	0.00666667	0.0544218	0.0266667	0.369128	0.21948
AS661219	Group1	D140		hongmanghong	red	II-Y&H	0.653333	0.271389	0.0939597	0.165517	0.1	0.0333333	0.219589
AS661147	Group1	D88		hongxiumai	red	II-Y&H	0.968056	0.273333	0.0333333	0.0204082	0.00666667	0.0206897	0.220414
AS661533	Group2	D372		baikezao	red	III-YTS	0.253333	0.173333	0.38	0.0666667	0.0266667	0.422535	0.220423
AS661592	Group3	D413		zaohonghua	red	V-SWAS	0.353333	0.193333	0.116438	0.293333	0.113333	0.260274	0.221674
AS661148	Group1	D89		bailouguding	white	II-Y&H	NaN	0.28	0.426573	0.0337838	0.161972	0.206107	0.221687
AS661656	Group3	D460		hongkebaidongmai	white	V-SWAS	0.418611	0.146667	0.0952381	0.189189	0.326667	0.16	0.222729
AS661709	Group2	D497		yongheguangtoumai	red	III-YTS	NaN	0.6	0.0733333	0.107383	0.12	0.213333	0.22281
AS661888	Group4	D617		yanghuomai	red	VI-NES	0.278004	0.473333	0.14094	0.193333	0.0872483	0.166667	0.223254
AS661513	Group2	D355		hongmai	red	III-YTS	0.806667	0.06	0.0689655	0.133333	0.06	0.210884	0.223308
AS661774	Group3	D546		guangtouxiaomai	red	V-SWAS	0.686667	0.233333	0.117241	0.202703	0.02	0.08	0.223324
AS661173	Group1	D107		kaoshanhong	white	II-Y&H	NaN	0.973333	0.0266667	0.0902778	0.0135135	0.0133333	0.223425
AS661284	Group1	D191	S151	xuemai	red	VI-NES	0.373333	0.326667	0.145985	0.0933333	0.233333	0.171233	0.223981
AS661588	Group3	D410		nanximai	red	V-SWAS	0.813333	0.293333	0.0405405	0.0536913	0.00671141	0.146667	0.225713
AS661794	Group3	D562		hohgganguangtoumai	red	V-SWAS	0.593333	0.133333	0.181208	0.146667	0.08	0.22449	0.226505
AS661290	Group4	D195		shishoumai	red	VII-NS	0.244444	0.52	NaN	0.222973	0.0866667	0.0666667	0.22815
AS661412	Group2	D272	S139	nuopangtou	red	III-YTS	0.693333	0.133333	0.0136986	0.0666667	0.2	0.264286	0.228553
AS661338	Group1	D228		hongqimai	red	I-NW	0.306667	0.846667	0.12	0.0533333	0.04	0.00666667	0.228889
AS661748	Group2	D527		peishanbai	red	III-YTS	0.576327	0.113333	0.0666667	0.163265	0.395973	0.0620155	0.229597
AS661188	Group1	D117		datouben	red	II-Y&H	0.6	0.586667	0.0466667	0.0536913	0.0133333	0.0866667	0.231171
AS661317	Group1	D213		xiaoheshangtou	red	VIII-NWS	NaN	0.493333	0.02	0.302326	0.0469799	0.293333	0.231194
AS661610	Group3	D426		honghuaguangtou	red	V-SWAS	0.72	0.153333	0.0333333	NaN	0.0533333	0.2	0.232
AS661455	Group2	D308	S135	baijiaomai	red	III-YTS	0.56	0.154286	0.02	0.16	0.46	0.04	0.232381
AS661390	Group2	D255		baikeliuzhutou	red	III-YTS	0.566667	0.126667	0.0533333	0.28	0.114094	0.26	0.23346
AS661282	Mix	D189		zaoyangmai	red	VI-NES	0.71102	0.213333	0.0671141	0.146667	0.0533333	NaN	0.238294
AS661753	Group3	D531		gaoshanxiaomai	red	III-YTS	0.56	0.0266667	0.153333	0.146667	0.0266667	0.524476	0.239635
AS661698	Group4	D488		hongmang5hao	red	VI-NES	NaN	0.3	0.174825	0.413333	0.0536913	0.26	0.24037
AS661202	Group1	D126		benyouzimai	white	II-Y&H	0.879124	0.413333	0.0536913	0.027027	0.0134228	0.0604027	0.241167
AS661111	Group1	D58		baimangmai	red	I-NW	0.686667	0.106667	0.08	0.155405	0.133333	0.286667	0.241456
AS661745	Group2	D524		hongxu	red	III-YTS	0.56	0.14	0.214765	0.0540541	0.0466667	0.435897	0.241897
AS661939	Group4	D649		jixiongzhaga	red	IX-Q&T	NaN	0.747143	0.0266667	0.306667	0.02	0.115646	0.243224
AS661204	Group1	D128		benhulumai	white	II-Y&H	0.615782	0.518231	0.0839161	0.0205479	0.146667	0.0866667	0.245302
AS661393	Group2	D257		zaoxiaomai	red	III-YTS	0.68381	0.0266667	NaN	0.12	0.0933333	0.306122	0.245986
AS661567	Group2	D396		guipingxiaomai	red	IV-SAS	0.746667	0.04	0	0.213333	0.02	0.46	0.246667
AS661190	Group1	D118		ercaomai	red	II-Y&H	0.586667	0.606667	0.0272109	0.0273973	0.00666667	0.226667	0.246879
AS661860	Mix	D601		lanzhouhongmaizi	red	VIII-NWS	0.307336	0.373333	0.194631	0.216216	0.130081	0.27027	0.248645
AS661611	Group3	D427		wulangxiexiaomai	red	V-SWAS	0.666667	0.322993	0.14	0.103448	0.126667	0.133333	0.248851
AS661267	Group1	D179		baitiaomai	red	I-NW	0.382585	0.186667	0.0544218	0.241135	0.12	0.52349	0.251383
AS661771	Group3	D544		tuo'ermai	red	V-SWAS	0.86	0.233333	0.12	0.108108	0.0333333	0.154362	0.251523
AS661645	Group3	D454		baidongmai	white	V-SWAS	0.333333	0.546667	0.00666667	0.129252	0.246667	0.253333	0.252653
AS661465	Group2	D315		heshangtou	red	III-YTS	0.534444	0.246667	0.390411	0.126667	0.0266667	0.197279	0.253689
AS661509	Group2	D351		baihuamai	red	III-YTS	0.353333	0.16	0.0466667	0.127517	0.175676	0.662069	0.25421
AS661494	Group2	D337		wumangmai	red	III-YTS	0.506667	0.346667	0.06	0.06	0.146667	0.406667	0.254444
AS661411	Group2	D271		changqibaike	red	III-YTS	0.56	0.3	0.0408163	0.0738255	0.06	0.511111	0.257625
AS661758	Group3	D536		pushanba	red	III-YTS	0.733333	0.333333	0.133333	0.161074	0.0466667	0.14	0.257957
AS661575	Group3	D401		guangtoumai	red	V-SWAS	0.282585	0.14	0.387755	0.08	0.453333	0.209459	0.258855
AS661386	Group2	D251		huangkefangliuzhu	red	III-YTS	0.33	0.4	0.22973	0.0533333	0.0733333	0.469799	0.259366
AS661501	Group2	D344		yangxiaomai	red	III-YTS	0.673333	0.186667	0.153333	0.0333333	0.02	0.496599	0.260544
AS661881	Group1	D612		xiaohongmang	red	II-Y&H	0.146667	0.209524	0.314286	0.308725	0.212329	0.373333	0.260811
AS661712	Mix	D500		shangxuezao	red	IV-SAS	0.36	0.206667	0.047619	0.684564	0.02	0.252174	0.261837
AS661827	Group1	D583		lanhuamai	red	III-YTS	0.386667	0.753333	0.0555556	0.12	0.06	0.205479	0.263506
AS661995	Group4	D675		lulangbaimai	red	IX-Q&T	NaN	0.38	0.265306	0.46	0.146667	0.08	0.266395
AS661565	Group2	D394		wuxuxiaomai	red	IV-SAS	0.926667	0.0933333	0.00666667	0.226667	0.02	0.326531	0.266644
AS661420	Group2	D280		caizihuang	red	III-YTS	0.630884	0.146667	0.146667	0.00666667	NaN	0.406897	0.267556
AS661274	Mix	D182		yangbaimai	-	VI-NES	NaN	0.873333	0.0666667	0.22695	0.0785714	0.0933333	0.267771
AS661210	Group1	D134		gedatou	red	II-Y&H	0.564898	0.4	0.0833333	0.173333	NaN	0.123188	0.268951
AS661151	Group1	D92		huomai	red	II-Y&H	0.4	0.126667	0.148649	0.0884354	0.48	0.373333	0.269514
AS661253	Group3	D167		liulengmai	red	II-Y&H	NaN	0.584626	0.168919	0.0866667	0.226667	0.281879	0.269751
AS661382	Group2	D247		baisiguatou	red	III-YTS	0.613333	0.193333	0.286667	0.04	0.286667	0.206667	0.271111
AS661597	Mix	D417		guangtou	red	V-SWAS	0.738095	0.266667	0.00666667	0.293333	0.0733333	0.25	0.271349
AS661475	Group2	D322		shangsasongputou	red	III-YTS	0.42	0.373333	0.00666667	0.409396	0.0733333	0.357664	0.273399
AS661315	Group4	D211		xiaohemai	red	VIII-NWS	0.68902	0.46	0.0268456	0.193333	0.16	0.126667	0.275978
AS661893	Group1	D621		guangqianwumang	red	IX-Q&T	0.41619	0.473333	0.153333	0.14	0.206667	0.266667	0.276032
AS661263	Group1	D175		sichuanbai	-	I-NW	0.466667	0.517279	0.167785	0.18	0.213333	0.12	0.277511
AS661837	Group1	D587		hongdatou	red	I-NW	0.466259	0.493333	0.0133333	0.186667	0.26	0.265306	0.280816
AS661718	Group2	D505		heshangmai	red	III-YTS	0.686667	0.433333	0.0466667	0.5	0.00675676	0.0133333	0.281126
AS661099	Group1	D50		dadongxiaomai	red	I-NW	0.86	0.453333	0.114865	0.0266667	0.141892	0.0933333	0.281682
AS661536	Group2	D375		niqiumai	red	III-YTS	0.926667	0.413333	0.0201342	0.0266667	0.106667	0.2	0.282245
AS661478	Group2	D325		hongkemagonghe	red	III-YTS	0.34	0.493333	0.0738255	0.29932	0.206667	NaN	0.282629
AS661744	Group3	D523		songmangzi	red	III-YTS	0.617143	0.293333	0.120805	0.26	0.0540541	0.353333	0.283111
AS661865	Group4	D604		daliuyuehuang	red	IX-Q&T	0.192179	0.939728	NaN	0.126667	0.114865	0.0466667	0.284021
AS661631	Group3	D443		beibeixiaomai	red	V-SWAS	0.406667	0.744898	0.0666667	0.0466667	0.18	0.261194	0.284349
AS661514	Group2	D356		yejimai	red	III-YTS	0.604218	0.333333	0.174497	0.193333	0.12	0.290541	0.285987
AS661419	Group2	D279		zaowutian	red	III-YTS	0.54	0.446667	0.0402685	0.268456	0.146667	0.278912	0.286828
AS661620	Group3	D435	S149	guangguangtou	red	V-SWAS	0.617143	0.666667	0.0469799	0.0333333	0.134228	0.226804	0.287526
AS661418	Group2	D278		baijiaozi	red	III-YTS	0.706667	0.286667	0.100671	0.346667	0.213333	0.0733333	0.28789
AS661520	Group2	D360		chanmai	red	III-YTS	0.617391	0.253333	0.113333	0.246667	0.18	0.317241	0.287994
AS661388	Group2	D253		honghuaqimai	red	III-YTS	0.48	0.113333	0.369128	0.02	0.253333	0.5	0.289299
AS661266	Group1	D178		erhuangmai	red	I-NW	0.573333	0.633333	0.18	0.206667	0.0666667	0.08	0.29
AS661515	Group2	D357		songpuhongtou	red	III-YTS	0.7	0.246667	0.121622	0.0666667	0.16	0.446667	0.29027
AS661470	Group2	D317		hongmai	red	III-YTS	0.486667	0.833333	0.0333333	0.1	0	NaN	0.290667
AS661550	Group2	D383		hongkexiaomai	red	IV-SAS	0.825986	0.36	0.0816327	0.0333333	0.253333	0.195946	0.291705
AS661401	Group2	D264		balangtou	red	III-YTS	0.773333	0.353333	0.0666667	0.14	0.133333	NaN	0.293333
AS661385	Group2	D250		dumai	red	III-YTS	0.74517	0.273333	0.281879	0.0266667	0.146667	0.286667	0.293397
AS661257	Group3	D170		lengshanmai	red	V-SWAS	0.673333	0.313333	0.194631	0.417808	0.0680272	0.0933333	0.293411
AS661561	Group2	D390		kangmai	red	IV-SAS	0.953333	0.393333	0.0410959	0.113333	0.0466667	0.217391	0.294192
AS661580	Group3	D402		erxumai	red	V-SWAS	0.64	0.22	0.0466667	0.306667	0.0533333	0.503356	0.295004
AS661640	Group3	D449		heshangmai	red	V-SWAS	0.533333	0.913333	0.0625	0.0333333	0.1	0.133333	0.295972
AS662038	Mix	D701		gongjizhuo	red	IX-Q&T	0.893333	0.406667	0.00666667	0.102041	0.0933333	0.280822	0.297144
AS661586	Group3	D408	S141	youtiaomai	white	V-SWAS	0.486667	0.573333	0.0133333	0.0738255	0.0666667	0.57037	0.297366
AS661661	Group3	D463		paidengmai	red	V-SWAS	0.873333	0.206667	0.113333	0.306667	0.0333333	0.267123	0.300076
AS661798	Mix	D565		chunmai	red	V-SWAS	0.68	0.353333	0.0540541	0.201342	0.241611	0.275168	0.300918
AS661713	Group3	D501		guwanchisui	red	IV-SAS	0.546667	0.746667	0.0266667	0.446667	0.0333333	0.00666667	0.301111
AS661246	Group1	D162		laomai	red	I-NW	NaN	0.393333	0.206667	0.315436	0.275168	0.328671	0.303855
AS661395	Group2	D259		baihualangtou	red	III-YTS	0.633333	0.306667	0.06	0.0533333	0.286667	0.483221	0.30387
AS662067	Group4	D717		huomai	red	VIII-NWS	NaN	0.6	0.228188	0.295302	0.0472973	0.353333	0.304824
AS661832	Group3	D585		laomanmai	red	I-NW	0.64	0.48	0.127517	0.206667	0.14	0.234899	0.304847
AS661839	Group3	D588		honghuamai	red	V-SWAS	0.666667	0.346667	0.106667	0.226667	NaN	0.18	0.305333
AS661381	Group2	D246		heshangtou	red	III-YTS	0.704762	0.3	NaN	0.12	0.1	0.310811	0.307115
AS661699	Mix	D489		suliandaye	red	VI-NES	0.772109	0.349116	0.0533333	0.213333	0.0933333	0.366667	0.307982
AS661406	Group2	D268		hongxiaomai	red	III-YTS	0.58	0.453333	0	0.12	0.0333333	0.664	0.308444
AS661621	Group3	D436		danaoke	red	V-SWAS	0.72	0.4	0.126667	0.201342	0.166667	0.24	0.309113
AS661496	Group2	D339		huashupu	red	III-YTS	0.433333	0.333333	0.100671	0.386667	NaN	0.30137	0.311075
AS661581	Group3	D403		zhu'ermai	red	V-SWAS	NaN	0.693333	0.06	0.0743243	0.286667	0.452555	0.313376
AS661669	Mix	D471		youmai	red	V-SWAS	0.8	0.8	0.0536913	0.154362	0.0680272	0.00666667	0.313791
AS661670	Group3	D472		huanghuamai	red	V-SWAS	0.413333	0.693333	0.0466667	0.18	0.173333	0.376147	0.313802
AS661512	Group2	D354		dongyanghongpu	red	III-YTS	0.64	0.406667	0.0266667	0.22	0.253333	0.337838	0.314084
AS661497	Group2	D340		baitengkousui	red	III-YTS	0.52	0.4	0.226667	0.346667	0.166667	0.226667	0.314444
AS661109	Group1	D56		mangmai	red	I-NW	0.913333	0.395918	0.113043	0.107383	0.0909091	0.266667	0.314542
AS661446	Group4	D299		honhshimai	red	II-Y&H	0.80517	0.1	0.3	0.227586	0.120805	0.342282	0.315974
AS661866	Mix	D605		dahongmai	red	IX-Q&T	0.443546	0.74	0.0945946	0.166667	0.22	0.234899	0.316618
AS661458	Group2	D309		zhangsihong	red	III-YTS	NaN	0.64	0.00666667	0.62	0.253333	0.0666667	0.317333
AS661606	Group3	D424		lanmai	red	V-SWAS	0.906667	0.213333	0.113333	0.161074	0.0816327	0.42953	0.317595
AS661629	Group3	D441		honghuamai	red	V-SWAS	0.7	0.577415	0.0608108	0.167785	0.106667	0.293333	0.317669
AS661426	Group2	D284		dahuangpi	red	III-YTS	0.626667	0.34	0.0469799	0.12	0.346667	0.433333	0.318941
AS661720	Group2	D506		shichuan	red	III-YTS	0.76	0.483129	0.14	0.1	0.0466667	0.389262	0.319843
AS661474	Group3	D321		shangbaosanyuehuang	red	III-YTS	0.833333	0.52	0.233333	0.24	0.00666667	0.0872483	0.320097
AS661415	Group2	D275		changsuibaike	red	III-YTS	0.653333	0.26	0.246575	0.233333	0.208054	NaN	0.320259
AS661383	Group2	D248		baichangshao	red	III-YTS	0.826667	0.353333	0.173333	0.14	0.18	0.253333	0.321111
AS661643	Group3	D452		baimaizi	red	V-SWAS	0.573333	0.726667	0.0533333	0.02	0.176871	0.38	0.321701
AS661840	Group1	D589		hongyucao	red	I-NW	0.348571	0.509932	0.26	0.246667	0.246667	0.322148	0.322331
AS661613	Mix	D429		qingquanxiaomai	red	V-SWAS	0.466667	0.24	0.293706	0.746667	0.0666667	0.121622	0.322555
AS661819	Group3	D577		baiyanglazi	red	II-Y&H	0.86	0.333333	0.106667	0.446667	0.0666667	0.128	0.323556
AS661678	Group3	D476		baihuamai	red	V-SWAS	0.626667	0.353333	0.107383	0.08	0.353333	0.42953	0.325041
AS661781	Group4	D552		daheimai	red	V-SWAS	0.699048	0.393333	0.201439	0.208054	0.186667	0.261745	0.325048
AS661848	Group3	D595		canlaomai	red	V-SWAS	NaN	0.506667	0.126667	0.496644	0.206667	0.293333	0.325996
AS661408	Group2	D269		ziganzi	red	III-YTS	0.799048	0.468442	0.120805	0.233333	0.0466667	0.288591	0.326148
AS661505	Group2	D348		zaomaiguang	red	III-YTS	0.86	0.26	0.114094	0.266667	0.12	0.336364	0.326187
AS661516	Group2	D358		baipuzaoxiaomai	-	III-YTS	0.645034	0.393333	0.129252	0.133333	0.333333	NaN	0.326857
AS661803	Mix	D567		xiaosanyuehuang	red	III-YTS	0.333333	1	0.033557	0.234899	0.328859	0.0333333	0.32733
AS661397	Group2	D261		honhmangzaoxiaomai	red	III-YTS	0.753333	0.346667	0.0684932	0.0469799	NaN	0.435714	0.330237
AS661374	Group2	D240		haiyanzhong	red	III-YTS	0.92	0.233333	0.0134228	0.222973	0.0604027	0.536913	0.331174
AS661817	Group1	D576		baiyu'ermai	red	II-Y&H	0.516735	0.573333	NaN	0.266667	0.154362	0.146667	0.331553
AS661504	Group2	D347		songhuamai	red	III-YTS	0.666667	0.353333	0.0833333	0.266667	0.0866667	0.541667	0.333056
AS661951	Group4	D653		tuanjiejizhuo	red	IX-Q&T	NaN	0.333333	0.294521	0.472222	0.185714	0.385135	0.334185
AS661476	Group2	D323		linpingyangmai	red	III-YTS	0.533333	0.24	0.463087	0.586667	0.0466667	0.14	0.334959
AS661524	Group2	D363		heshangmai	red	III-YTS	0.713333	0.266667	0.0333333	0.44	0.146667	0.413043	0.335507
AS661278	Mix	D185		yangmai	-	VI-NES	NaN	0.966667	0.248322	0.146667	0.166667	0.150685	0.335801
AS661518	Group2	D359		jiyumai	red	III-YTS	0.686667	0.16	0.00666667	0.2	0.288591	0.676692	0.336436
AS661069	Mix	D35		hongtumai	white	II-Y&H	NaN	0.473333	0.251701	0.459259	0.153333	0.346667	0.336859
AS661627	Group3	D440		bazhouxiaomai	red	V-SWAS	0.76	0.533333	0.107383	0.34	0.0810811	0.2	0.336966
AS661220	Group1	D141		youzitou	red	II-Y&H	0.564218	0.533333	0.197279	0.265625	0.126667	NaN	0.337424
AS661955	Group2	D654		xingrongchunmai	red	IX-Q&T	0.869929	0.166667	0.0333333	0.32	0.0733333	0.561983	0.337541
AS661622	Group3	D437		yangmai	red	V-SWAS	0.66	0.5	0.113333	0.166667	0.0268456	0.566176	0.338837
AS661589	Group3	D411		guangtoumai	red	V-SWAS	0.593333	0.706667	NaN	0.173333	0.153333	0.0769231	0.340718
AS661366	Group1	D236		haaretuosiman	red	X-XJ	NaN	0.583333	0.389262	0.18	0.410959	0.146667	0.342044
AS661600	Group2	D420		baimai	red	V-SWAS	0.771565	0.373333	0.158621	0.133333	0.1	0.520325	0.342863
AS661334	Group1	D225		hongmazha	red	I-NW	0.233333	0.7	0.127517	0.533784	NaN	0.133333	0.345593
AS661887	Group4	D616		dangdizhong	red	VI-NES	NaN	0.833333	0.133333	0.413333	0.126667	0.22449	0.346231
AS662062	Group3	D716		hongchuanmai	red	V-SWAS	NaN	0.793333	0.290541	0.106667	0.0933333	0.449664	0.346708
AS661594	Group3	D415		yizhaixiaomai	red	V-SWAS	0.706667	0.29551	0.258741	0.32	0.173333	0.34	0.349042
AS661114	Group1	D60		hongbi	red	I-NW	NaN	0.88	0.02	0.272109	0.493333	0.0866667	0.350422
AS661809	Group3	D571		changmanghong	red	II-Y&H	0.66	0.446667	0.246575	0.16	0.133333	0.456376	0.350492
AS661319	Group4	D215		waibozi	red	VIII-NWS	NaN	0.853333	0.0952381	0.373239	0.127517	0.304054	0.350676
AS661321	Mix	D217		baijiankou	red	VIII-NWS	0.56	0.32	0.0933333	0.493333	0.121622	0.52	0.351381
AS661663	Mix	D465		gaoganhongmai	red	V-SWAS	0.826667	0.313333	0.0608108	0.194631	0.153333	0.566667	0.352574
AS661122	Group1	D67		zijielumai	red	II-Y&H	0.72517	0.806667	0.02	0.121622	0.134228	0.313333	0.353503
AS662068	Group1	D718	S154	hongtuzi	red	VIII-NWS	NaN	0.76	0.317568	0.304054	0.113333	0.275168	0.354025
AS662001	Mix	D678		zangmai-169	red	IX-Q&T	0.446667	0.966667	0.125874	0.153333	0.181208	0.253623	0.354562
AS661633	Group3	D444		huoshaomai	red	V-SWAS	0.606667	0.633333	0.0896552	0.0933333	0.353333	NaN	0.355264
AS661215	Group2	D137		baimai	-	II-Y&H	0.402857	0.00666667	0.362416	0.166667	0.57047	0.633333	0.357068
AS661417	Group2	D277		hongkechangmang	red	III-YTS	0.766667	0.306667	0.266667	0.14094	0.32	0.346667	0.357934
AS661652	Group3	D457		sanyuehuang	red	V-SWAS	0.753333	0.66	0.16	0.0536913	0.16	0.367347	0.359062
AS661444	Mix	D297		baisuibai	white	II-Y&H	0.831973	0.166667	0.302817	0.00666667	0.452703	0.394958	0.359297
AS661499	Group2	D342		guangtoumai	red	III-YTS	0.773333	0.233333	0.06	0.266667	0.593333	0.24	0.361111
AS661480	Group2	D327		honglizitou	red	III-YTS	0.853333	0.273333	0.0482759	0.310811	0.193333	0.493333	0.36207
AS661543	Mix	D378		mayangyangmai	red	III-YTS	0.753333	0.453333	0.0202703	0.666667	0.02	0.264463	0.363011
AS661258	Group3	D171	S152	yu'ermai	red	II-Y&H	0.68	0.506667	0.0733333	0.272727	0.261745	0.393103	0.364596
AS661159	Group1	D96		caiyangzhuang	red	II-Y&H	0.826667	0.476735	0.153333	0.544218	0.0333333	0.175676	0.368327
AS661535	Mix	D374		paozimai	white	III-YTS	0.822753	0.466667	0.06	0.348993	0.100671	0.412162	0.368541
AS661081	Group2	D45		sumai	white	I-NW	0.626667	0.96	0.166667	0	0.12	0.337931	0.368544
AS661531	Group2	D370		linhaichangbaican	red	III-YTS	0.866667	0.353333	0.0533333	0.306667	0.0666667	0.567568	0.369039
AS661394	Group2	D258		annanmai	red	III-YTS	0.846667	0.44	0.24	0.153333	0.16	0.378378	0.36973
AS661427	Group2	D285		wumangmai	red	III-YTS	0.58	0.16	NaN	0.0866667	0.593333	0.436242	0.371248
AS661716	Group2	D503		guangchangliuyemai	red	IV-SAS	0.586667	0.113333	0.101351	0.438356	0.38	0.610738	0.371741
AS661367	Group1	D237		heidongmai	red	X-XJ	NaN	0.613333	0.195946	0.12	0.608392	0.325	0.372534
AS661062	Group1	D31		baixiaomai	red	II-Y&H	NaN	0.33356	NaN	0.0821918	0.972789	0.108108	0.374162
AS661127	Group1	D72		baiguangtou	red	II-Y&H	NaN	0.147891	NaN	0.264	0.896552	0.191781	0.375056
AS661375	Group2	D241		cuodaosiguatou	red	III-YTS	0.668707	0.34	0.0933333	0.297297	0.166667	0.684564	0.375095
AS661310	Group4	D207		lvjiankou	red	VIII-NWS	NaN	0.573333	0.107383	0.568493	0.246667	0.38	0.375175
AS661552	Group2	D384		hongkemai	red	IV-SAS	0.893333	0.4	0.0884354	0.355705	0.24	0.293333	0.378468
AS661376	Group2	D242		youmangzipi	red	III-YTS	0.726667	0.52	0.261745	0.0666667	0.166667	0.536913	0.379776
AS661763	Group2	D541		guangtoumai	red	IV-SAS	0.826259	0.526667	0.0134228	0.328859	0.253425	0.333333	0.380328
AS661826	Group1	D582		lanmai	red	II-Y&H	0.36	0.798639	0.166667	0.168919	0.206667	0.604167	0.384176
AS661108	Group1	D55		huolishao	redwhite	I-NW	0.658095	0.88	0.0733333	0.146667	0.194631	0.356164	0.384815
AS661277	Mix	D184		changsuibaimai	-	VI-NES	0.486667	0.58	0.127517	0.286667	0.32	0.516779	0.386271
AS661845	Mix	D592		yugongdiao	red	V-SWAS	0.806667	0.34	0.141892	0.146667	0.346667	0.554054	0.389324
AS661450	Group2	D303		dayangxiaomai	red	II-Y&H	0.953333	0.453333	0.0805369	0.496644	0.201342	0.158621	0.390635
AS661738	Group3	D519		niqiuzhuan	red	III-YTS	NaN	0.486667	0.0933333	0.24	0.133333	1	0.390667
AS661545	Group2	D380		youmanghongke	red	IV-SAS	0.713333	0.871973	0.333333	0.00666667	0.353333	0.0666667	0.390884
AS661891	Group1	D619		baimai	red	V-SWAS	0.88	0.346667	0.24	0.322148	0.28	0.284314	0.392188
AS661335	Group1	D226	S153	baiqimai	white	I-NW	0.6	0.587246	0.253333	0.513889	0.22	0.186567	0.393506
AS661297	Group4	D198		xiaoriqixiaomai	red	VII-NS	0.766667	0.62	0.209459	0.36	0.286667	0.12	0.393799
AS661831	Mix	D584		laoxianmai	red	III-YTS	0.32	0.573333	0.426667	0.146667	0.241611	0.656934	0.394202
AS661136	Group1	D79		baimai	white	II-Y&H	0.97945	0.346667	0.230088	0.0694444	0.594595	0.154362	0.395768
AS661197	Group1	D121		huangguaxian	white	II-Y&H	0.862387	0.753333	0.101351	0.0748299	0.234899	0.36	0.3978
AS661143	Group1	D85		baihulutou	white	II-Y&H	0.8875	0.613333	0.0748299	0.28	0.286667	0.244898	0.397871
AS661200	Group1	D124		mazhamai	white	II-Y&H	0.938889	0.326667	NaN	0.126667	0.0533333	0.553846	0.39988
AS661405	Group2	D267		yanglazi	red	III-YTS	0.713333	0.58	0.0733333	0.496644	0.154362	0.388489	0.401027
AS661783	Group4	D554		wumulongxiaobaimai	white	V-SWAS	0.573333	0.64	0.326531	0.28	0.313333	0.293333	0.404422
AS661574	Group3	D400		honghuamaizhong	red	V-SWAS	0.673333	0.86	0.12	0.0533333	0.26	0.46	0.404444
AS661856	Group4	D600		dabaimai	red	VIII-NWS	NaN	0.806667	0.248322	0.288591	0.351351	0.331081	0.405202
AS661525	Group2	D364		baipusui	red	III-YTS	0.933333	0.497687	0.04	0.24	0.32	NaN	0.406204
AS661341	Group1	D229		laomangmai	red	V-SWAS	0.182917	0.64685	0.0671141	NaN	0.486301	0.669421	0.410521
AS661331	Group4	D222		xiaobaimai	white	VIII-NWS	0.55814	0.812517	0.261745	0.537415	0.186667	0.106667	0.410525
AS661822	Group3	D578		baiyanglazi	red	V-SWAS	0.86	0.726667	0.166667	0.453333	0.0866667	0.193333	0.414444
AS661495	Group2	D338		maofangtou	red	III-YTS	0.533333	0.246667	0.328859	0.553333	0.333333	0.493333	0.41481
AS661409	Group2	D270		xiaohongtou	red	III-YTS	0.933333	0.273333	0.12	0.206667	0.553333	NaN	0.417333
AS662021	Group3	D691		duanmangmai	red	V-SWAS	0.813333	0.58	0.1	0.353333	0.18	0.479167	0.417639
AS661807	Group3	D570		makouxi	red	III-YTS	0.413918	0.94	0.186667	0.28	0.167785	0.517857	0.417705
AS661604	Group3	D422		doumai	red	V-SWAS	0.644626	0.66	0.0866667	0.201342	NaN	0.5	0.418527
AS661618	Group3	D433		wumangmai	white	V-SWAS	0.413333	0.2	0.470588	0.344828	0.586667	0.496403	0.418636
WH025	Group1	D742		baituzitou	-	II-Y&H	NaN	NaN	0.206667	0.47651	NaN	0.585034	0.422737
AS661630	Group2	D442		chikezhuomai	red	V-SWAS	0.846667	0.173333	0.12	0.5	0.328859	0.572519	0.423563
AS661033	Group1	D19		yulinbai	white	II-Y&H	0.805	0.673333	0.25	0.227941	0.28	0.306122	0.423733
AS661400	Group2	D263		nuogengqing	red	III-YTS	0.7	0.233333	0.353333	0.28	0.486667	0.493333	0.424444
AS661792	Group4	D560		guangtoumai	white	V-SWAS	0.561224	0.806667	0.234483	0.386667	0.202703	0.36	0.425291
AS661484	Group2	D331		guangmai	red	III-YTS	0.8	0.658611	0.146667	0.351351	0.193333	0.401786	0.425291
AS661485	Group2	D332		fangpu	red	III-YTS	0.8	0.526667	0.109589	0.631944	0.106667	0.398649	0.428919
AS661492	Group2	D335		puzhumai	-	III-YTS	0.706667	0.613333	0.42	0.28	0.313333	0.252174	0.430918
AS661356	Mix	D232		kuzierkuzige	red	X-XJ	0.691787	NaN	NaN	0.310811	0.221477	0.5	0.431019
AS661293	Group4	D196		dahongpao	red	VII-NS	0.778503	0.973333	0.26	0.290541	0.213333	0.0733333	0.431507
AS661333	Group1	D224		baimangmai	white	I-NW	0.756453	0.946667	0.181208	0.393333	0.166667	0.146667	0.431832
AS661625	Group3	D438		hongkejiang	red	V-SWAS	0.66	0.886667	0.0337838	0.328859	0.08	0.608108	0.432903
AS661815	Group1	D575		baiximai	red	II-Y&H	0.58	0.626667	0.310811	0.317568	0.385135	0.37931	0.433248
AS661812	Group3	D573		shisanmai	red	II-Y&H	0.21	0.82	0.104895	0.36	0.18	0.953125	0.438003
AS661441	Mix	D294		youzimai	white	II-Y&H	0.386054	0.553333	0.263514	0.338462	0.398649	0.693333	0.438891
AS661693	Mix	D483		xiaobaimai	red	VII-NS	NaN	0.92	0.273333	NaN	0.0866667	0.486486	0.441622
AS661503	Group2	D346		baimai	red	III-YTS	0.726667	0.466667	0.0604027	0.94	0.0536913	NaN	0.449485
AS661488	Group2	D333		tiedingmai	red	III-YTS	0.82	0.38	0.0805369	0.66	0.34	0.418919	0.449909
AS661223	Group1	D144		baisuibai	white	II-Y&H	0.426667	0.973333	0.0604027	0.365517	0.266667	0.62	0.452098
AS661500	Group2	D343		laolaibai	red	III-YTS	0.766667	0.773333	0.0666667	0.456376	0.25	0.413333	0.454396
AS661448	Group2	D301		xiaoyuhua	white	III-YTS	0.46	0.586667	0.105634	0.946667	0.363014	0.271845	0.455638
AS661780	Mix	D551		wuhuaxiaomai	red	V-SWAS	NaN	0.706667	0.440559	0.366667	0.253333	0.511111	0.455667
AS661761	Group2	D539		jiyubao	red	III-YTS	0.773333	0.04	0.431507	0.533333	0.506667	0.453333	0.456362
AS661249	Group1	D163		baimazhamai	white	I-NW	0.651156	0.28	0.214765	0.62069	0.5	0.492308	0.45982
AS661170	Group1	D105		dabaimang	red	II-Y&H	0.473333	0.413333	0.24	0.9	NaN	0.275362	0.460406
AS661736	Mix	D517		baimaizi	red	III-YTS	0.805306	0.289796	0.0666667	0.44	0.326667	0.862069	0.465084
AS661723	Group1	D508		huangzhongxiaomai	white	II-Y&H	0.673333	0.373333	NaN	0.0482759	0.6	0.630872	0.465163
AS661654	Mix	D458		honghuaxuxumai	red	V-SWAS	0.353333	0.986667	0.14	0.86	0.06	0.4	0.466667
AS661790	Group4	D558		youmanghuakemai	red	V-SWAS	0.925986	0.393333	0.177305	0.506667	0.346667	NaN	0.469992
AS661988	Mix	D674		langxiangongzhuo	red	IX-Q&T	0.765	0.726667	0.277778	0.38	0.233333	0.44	0.470463
AS661283	Group1	D190		daqingmang	red	VI-NES	0.588435	0.926667	0.153333	0.683453	0.156463	0.32	0.471392
AS661810	Group1	D572		changsuimai	white	I-NW	0.673333	0.56	0.328859	0.36	0.275168	0.645161	0.473754
AS661729	Mix	D512		shanlinguomai	red	III-YTS	0.838912	0.58	0.135135	0.778523	0.466667	0.0540541	0.475548
AS662017	Mix	D687		heshangtou	red	III-YTS	0.913333	0.846667	0.0671141	0.16	0.133333	0.73913	0.476596
AS661165	Group1	D101		changmangbai	white	II-Y&H	0.98	0.693333	0.541667	0.226667	0.126667	0.304054	0.478731
AS662019	Mix	D689		tiegancao	red	III-YTS	0.73	0.44	0.0547945	0.32	0.398649	0.938462	0.480317
AS661734	Mix	D515		baimayaxiaomai	red	III-YTS	0.926667	0.646667	0.10274	0.496644	0.24	NaN	0.482543
AS662018	Mix	D688		nanjingzao	red	III-YTS	0.844762	0.553333	NaN	0.496644	0.06	0.465517	0.484051
AS661387	Group2	D252		jiangyinbaimai	red	III-YTS	0.5475	0.5	0.366667	0.540541	0.56	0.395973	0.485113
AS661998	Group4	D677		deyangzamai	red	IX-Q&T	NaN	0.506667	0.367347	0.526667	NaN	0.544828	0.486377
AS661126	Group1	D71	S173	hongmangxiaomai	white	II-Y&H	0.95616	0.745748	0.535714	0.419847	0.176871	0.0942029	0.488091
AS661534	Mix	D373		canshumai	red	III-YTS	0.946667	0.62	0.275168	0.482014	0.52	0.0902778	0.489021
AS661871	Group4	D608		maohongmai	red	IX-Q&T	NaN	0.706667	0.214765	0.54	0.506667	0.486667	0.490953
AS661573	Group3	D399		baimaizi	red	V-SWAS	0.78	0.72	0.631206	0.283784	0.0939597	0.447761	0.492785
AS661102	Group1	D51		baimangmai	red	I-NW	0.758367	0.835371	0.206667	0.255034	0.466667	0.435484	0.492932
AS661526	Mix	D365		yangmai	red	III-YTS	0.843912	0.486667	0.217687	NaN	0.295302	0.623288	0.493371
AS661439	Group1	D292		sanyuehuang	white	II-Y&H	0.469796	0.693333	0.106667	0.416667	0.5	0.798658	0.49752
AS661177	Group1	D110		dongmai	white	II-Y&H	0.357143	0.692228	0.551724	0.0616438	0.680851	0.641892	0.49758
AS661750	Mix	D529		yuanzhui	white	III-YTS	0.92	0.62	0.450704	0.171233	0.333333	0.518248	0.502253
AS661529	Group2	D368		sheliduo	red	III-YTS	0.973333	0.473333	0.0733333	0.653333	0.266667	0.579832	0.503305
AS661279	Mix	D186		youmangbaifu	red	VI-NES	0.417225	0.986667	0.153333	0.865772	0.181208	0.416107	0.503385
AS662056	Group1	D712		baiyumai	white	V-SWAS	0.919592	0.386667	0.492647	0.25	0.193333	0.8	0.50704
AS661867	Group3	D606	S204	xiaohongmai(babao)	red	IX-Q&T	0.68	0.993056	0.686667	0.56	0.101351	0.0675676	0.514774
AS661977	Group4	D667		zedangmaoyin	red	IX-Q&T	0.916602	0.626667	0.0201342	0.625	0.386667	NaN	0.515014
AS661206	Group1	D130		baimangbai	white	II-Y&H	0.920269	0.871701	0.445545	0.0273973	0.553333	0.27451	0.515459
AS661912	Mix	D632		changmangbailimai	white	IX-Q&T	0.92	0.569773	0.313333	0.306667	0.233333	0.777027	0.520022
AS661523	Group2	D362		dingmanghongke	red	III-YTS	0.886667	0.82	0.369565	0.38255	0.16	0.503401	0.520364
AS661275	Mix	D183		guangtou	-	VI-NES	0.778503	0.973333	0.127517	0.312925	0.228188	0.707483	0.521325
AS661373	Group2	D239		jiuhaomai	red	III-YTS	0.98	0.38	0.586667	0.186667	0.406667	0.608108	0.524685
AS661804	Mix	D568	S185	xiaohongmai	red	I-NW	0.861802	0.986667	0.506667	0.27972	0.153333	0.361538	0.524955
AS661171	Group1	D106		hongmangguozitou	white	II-Y&H	0.973333	0.653333	0.534722	0.0533333	0.293333	0.645833	0.525648
AS661459	Group2	D310		waiguoyazuitou	red	III-YTS	0.724218	0.546667	0.107383	0.946667	0.04	0.8	0.527489
AS661402	Group2	D265		zaobaimangmai	red	III-YTS	0.863764	0.98	0.246667	0.255034	0.3	NaN	0.529093
AS661199	Mix	D123		baicaomai	white	II-Y&H	0.959722	0.604898	0.324138	0.0402685	0.633333	0.633333	0.532616
AS661742	Mix	D522		hongmang	red	III-YTS	NaN	0.473333	0.446667	0.677852	0.206667	0.871429	0.53519
AS661796	Group4	D564		ruankemai	red	V-SWAS	0.906667	0.86	0.106667	0.409396	0.593333	0.336364	0.535404
AS661682	Group3	D479		zhusimai	red	V-SWAS	0.9	0.28	0.513514	0.546667	0.353333	0.62	0.535586
AS661083	Group1	D46		heshangtou	white	I-NW	0.938723	0.489084	0.391892	0.255172	0.650685	0.510204	0.539293
AS661168	Group1	D103		jinmai	-	II-Y&H	0.72517	0.7	0.208054	0.530612	0.536913	NaN	0.54015
AS661700	Mix	D490		tutoumai	red	VI-NES	NaN	0.526667	0.0133333	0.286667	0.94	0.945946	0.542523
AS661298	Group4	D199		dahongpao	red	VII-NS	NaN	0.86	0.333333	0.38	0.533333	0.62	0.545333
AS661481	Group2	D328		xumai	red	III-YTS	0.88	0.653333	0.268456	0.572414	0.469799	0.436242	0.546707
AS661506	Group2	D349		tiantaimai	red	III-YTS	0.824626	0.68	0.251748	0.526667	0.433333	0.564626	0.546833
AS662014	Mix	D685		sanyuehuang	white	III-YTS	0.86	0.678288	0.0408163	0.581081	0.42	0.714286	0.549079
AS661791	Group4	D559	S158	guangtoubaikemai	red	V-SWAS	0.763889	0.696111	0.4	0.66443	0.39726	0.389262	0.551825
AS661980	Group1	D670	S283	dingrichangmang	red	IX-Q&T	NaN	0.98	0.837838	0.911565	0.00666667	0.0266667	0.552547
AS661013	Group1	D8		baimang	white	I-NW	NaN	0.84	0.632653	0.180556	0.722973	0.408451	0.556926
AS661782	Group4	D553		guangyiwuyuemai	red	V-SWAS	0.486389	0.933333	0.459459	0.586667	0.4	0.482993	0.55814
AS662039	Group4	D702		shamabizhuo	red	IX-Q&T	0.906667	0.613333	0.493333	0.583893	0.101351	0.684564	0.563857
AS661793	Group4	D561		guangtoumai-2	red	V-SWAS	0.724626	0.906667	0.208333	0.52	0.48	NaN	0.567925
AS661962	Group4	D658		gangjijizhuo	red	IX-Q&T	NaN	0.893333	0.466667	0.351351	0.9	0.243243	0.570919
AS661851	Group3	D597		hulutou	red	II-Y&H	0.466667	0.953333	0.273333	0.621429	0.48	0.653333	0.574683
AS661120	Group1	D66	S161	banmangmai	white	II-Y&H	0.986389	0.862465	0.262069	0.582192	0.294521	0.466667	0.575717
AS661046	Group1	D27	S195	erguangtou	white	I-NW	NaN	0.98	0.755906	0.19863	0.952055	0	0.577318
AS661847	Group1	D594		yangxiaomai	white	I-NW	0.783416	0.393333	0.902256	0.16	0.513333	0.727273	0.579935
AS661153	Group1	D94		yazizui	white	II-Y&H	NaN	0.6625	0.563758	0.444444	0.566667	0.664336	0.580341
AS661327	Group1	D220	S249	baidatou	white	VIII-NWS	1	0.993333	NaN	0.342657	NaN	0	0.583998
AS661316	Group4	D212		qingmangmai	red	VIII-NWS	0.706122	0.785306	0.306667	0.761905	0.46	0.489933	0.584989
AS661800	Mix	D566		sanyuehuang	white	I-NW	0.626667	0.986531	0.751724	0.14	0.393333	0.637584	0.589306
AS661306	Group4	D205	S172	xiaobaisui	red	VII-NS	0.946259	0.626667	0.38255	0.547297	0.54	0.5	0.590462
AS661795	Group4	D563	S159	huakemai	red	V-SWAS	0.816327	0.906667	0.148649	0.729167	0.482993	0.46	0.590634
AS661209	Group1	D133	S214	lingbao925	white	II-Y&H	0.986395	0.546667	0.735294	0.448276	0.706667	0.139344	0.593774
AS661442	Group1	D295		tutoumai(jia)	white	II-Y&H	0.793333	1	0.163265	0.608696	0.565517	0.436242	0.594509
AS662013	Group1	D684		honghulutoubai	white	II-Y&H	0.971902	0.886667	0.0890411	0.58	0.312925	0.726667	0.594534
AS662059	Group4	D714	S201	laobaimai	red	VIII-NWS	NaN	0.859456	0.442953	0.68	0.4	0.593333	0.595148
AS661124	Group1	D69		hongkangbai	white	II-Y&H	NaN	0.866122	0.709459	0.1	0.533784	0.78	0.597873
AS661722	Group1	D507		xiaoyouzimai	white	II-Y&H	0.702714	0.797966	0.25	0.510345	0.767606	0.577181	0.600969
AS661864	Group4	D603		ziganzi	red	VIII-NWS	NaN	0.944684	NaN	0.486667	0.432432	0.542636	0.601605
AS661490	Group2	D334		liulengmaomai	red	III-YTS	0.545115	0.46	0.395833	0.704698	0.64	0.872483	0.603022
AS661662	Mix	D464		yumai	red	V-SWAS	0.793333	0.573333	0.197279	0.973333	0.326667	0.756757	0.60345
AS661692	Group4	D482		dahongmai	red	VII-NS	NaN	0.853333	NaN	0.456376	0.34	0.773333	0.605761
AS662055	Mix	D711		huomaizi	red	VIII-NWS	NaN	0.806667	0.532258	0.0866667	NaN	1	0.606398
AS661244	Group1	D161		baitumai	white	I-NW	0.598639	0.86	0.70068	0.255034	0.533784	0.704698	0.608806
AS661078	Group1	D42	S197	dahongmang	white	II-Y&H	0.801964	0.74	0.731544	0.766917	0.326667	0.286667	0.60896
AS661966	Group4	D661		longnanchangmang	white	IX-Q&T	NaN	0.86	NaN	0.469799	0.444444	0.666667	0.610227
AS661648	Mix	D456		baihuamai	white	V-SWAS	0.813559	0.613333	0.370629	0.375839	0.594203	0.895238	0.610467
AS661737	Mix	D518		dongmai	white	III-YTS	0.868768	0.713333	0.172414	0.734694	0.4	0.8	0.614868
AS661886	Group1	D615		biyumai	white	I-NW	0.904928	0.886984	0.302013	0.346667	0.593333	0.66	0.615654
AS661118	Mix	D64	S273	qimai	white	II-Y&H	NaN	0.98	NaN	0.773723	0.22069	0.493151	0.616891
AS661404	Group2	D266		chixiaomai	red	III-YTS	0.813333	0.919167	0.253333	0.651007	0.333333	0.733333	0.617251
AS661928	Mix	D641		jiachangmai	red	IX-Q&T	NaN	0.946667	0.246575	0.326241	0.733333	0.851064	0.620776
AS661221	Group1	D142	S191	zihuatou	white	II-Y&H	0.930742	0.933333	0.48	0.6	0.02	0.773333	0.622902
AS661034	Group1	D20		daheshangtou	white	II-Y&H	NaN	0.881747	0.586667	0.496183	0.470588	0.686667	0.62437
AS661304	Group4	D203		hongsesui	red	VII-NS	0.963046	0.866122	0.141892	0.590604	0.496644	0.693878	0.625364
AS661107	Group1	D54		baiguandong	white	I-NW	0.909091	0.903315	0.434483	0.22973	0.537415	0.773333	0.631228
AS661254	Group3	D168	S165	daqimai	red	II-Y&H	0.766667	0.826667	0.463087	0.520833	0.583893	NaN	0.632229
AS661119	Group1	D65	S155	jinbaoyu	white	II-Y&H	0.993197	0.86	0.208333	0.605442	0.533333	0.598639	0.633158
AS661443	Group1	D296		baiyouzi	white	II-Y&H	0.678651	0.986667	0.166667	0.79845	0.536913	NaN	0.633469
AS661116	Group1	D62	S175	baishanmai	white	I-NW	0.973197	0.446667	0.585034	0.60274	0.293333	0.9	0.633495
AS661970	Group4	D664		nianzhadongxiaomai	red	IX-Q&T	0.716667	0.886259	0.671429	0.424658	0.524476	0.586667	0.635026
AS661156	Group1	D95		bimangbai	white	II-Y&H	0.916228	0.762837	0.0933333	0.762238	0.506667	0.771812	0.635519
AS661921	Group4	D637		dongmenhongtuzi	red	IX-Q&T	NaN	0.913333	0.406667	0.619048	0.604027	NaN	0.635769
AS661028	Mix	D17	S167	baimai39F	red	I-NW	0.819048	0.806667	0.601449	0.489933	0.306667	0.805369	0.638189
AS661967	Group4	D662		linzhizaxiaomai	red	IX-Q&T	0.919592	0.92	0.342466	0.142857	0.731544	0.773333	0.638299
AS661923	Group4	D639		donglaichanghongmai	red	IX-Q&T	0.504377	0.952789	NaN	0.703448	0.726027	0.309353	0.639199
AS661137	Group1	D80	S182	baitutou	red	II-Y&H	0.98	0.95	0.417323	0.333333	0.773973	0.385321	0.639992
AS661447	Mix	D300		xiaohongmai	red	II-Y&H	0.286667	0.92	0.716216	0.5	0.88	0.556522	0.643234
AS661295	Group4	D197	S189	mangmai	red	VII-NS	0.966667	0.946667	0.306667	0.395973	0.346667	0.912	0.645773
AS661975	Group4	D665		xuelongzhuo	red	IX-Q&T	NaN	0.926667	0.530201	0.433333	0.604027	0.741497	0.647145
AS661009	Group1	D4	S168	tumai	-	I-NW	0.850437	0.626667	0.554054	0.704698	0.38255	0.78	0.649734
AS661162	Group1	D98	S222	xiaohongmangliangmai	white	II-Y&H	0.966531	0.959444	0.477941	0.835714	0.253333	0.433333	0.654383
AS661941	Mix	D650		dazizaxiaomai-3	red	IX-Q&T	0.849243	0.04	0.637681	0.68	0.743243	0.98913	0.65655
AS661053	Group1	D28		baiqingtinghong	redwhite	I-NW	NaN	0.86	NaN	0.418033	0.493333	0.857143	0.657127
AS661908	Group4	D629		zhongmangzhuoma	red	IX-Q&T	NaN	0.952074	0.471429	0.705479	0.5	NaN	0.657246
AS661112	Group1	D59	S171	youmangshangeda	white	I-NW	0.902544	0.890164	0.510791	0.313869	0.466667	0.886179	0.661702
AS661329	Group4	D221	S294	shanxihong	white	VIII-NWS	NaN	0.9589	0.952055	0.992481	0.107383	0.302013	0.662566
AS661128	Group1	D73		laohongtuxiaomai	red	II-Y&H	0.912109	0.993197	0.0337838	0.823077	0.433333	0.78	0.662583
AS662010	Group4	D682		huaitangyuzhuo	red	IX-Q&T	0.993056	0.793333	0.525926	0.413333	0.5	0.75	0.662608
AS661861	Group4	D602	S164	hongmaomai	red	VIII-NWS	0.82	0.88	0.393333	0.731544	0.606667	0.546667	0.663035
AS661320	Group4	D216	S238	xiaomai	red	VIII-NWS	NaN	0.9	0.61745	0.866667	0.52027	0.413333	0.663544
AS661179	Group1	D111	S193	baimangyouzi	white	II-Y&H	1	0.566667	0.875912	0.222222	0.427536	0.901515	0.665642
AS661176	Group1	D109		xiumai	white	II-Y&H	0.68	0.906667	0.785235	0.307692	0.583893	0.731544	0.665838
AS661007	Group1	D3		guanghulutou	-	I-NW	NaN	0.9	0.517007	0.457627	0.646259	0.865772	0.677333
AS661880	Group1	D611		dabailing(pingyuan40)	white	II-Y&H	0.661361	0.78	0.308725	0.724138	0.733333	0.872483	0.680007
AS661198	Group1	D122		dabaimai	white	II-Y&H	0.925833	0.826667	0.41844	0.521127	0.687943	0.706294	0.681051
AS661250	Group3	D164	S183	siqiangxiaomai	white	I-NW	0.786667	0.704762	0.482759	0.839416	0.328859	0.953333	0.682633
AS661141	Group1	D84		xiaobaimangmai	white	II-Y&H	0.870309	0.935954	0.215827	0.838462	NaN	0.553333	0.682777
AS661933	Group4	D645		jiachahongyin	red	IX-Q&T	0.807562	0.8	0.560811	0.867133	0.310811	0.798319	0.690773
AS661152	Mix	D93	S169	yejiling	white	II-Y&H	0.903061	0.92585	0.546667	0.308271	0.473333	0.993333	0.691753
AS661138	Group1	D81	S181	banjiemangdabai	redwhite	II-Y&H	0.916211	0.286667	0.827869	0.613139	0.912752	0.6	0.692773
AS662046	Group4	D706		sangjiubizhuo	red	IX-Q&T	NaN	0.966531	0.734694	0.447552	0.5	0.843537	0.698463
AS661169	Group1	D104		luanrangxian	white	II-Y&H	0.835317	0.993197	0.238095	0.682171	0.561644	0.906667	0.702849
AS661948	Group4	D652		quhongmai	red	IX-Q&T	NaN	0.873333	NaN	0.630872	0.736111	0.572414	0.703183
AS661760	Mix	D538	S217	wugongxu	white	III-YTS	0.96	0.64	0.712329	0.732877	0.187919	0.993007	0.704355
AS661350	Mix	D231		dabaimai	white	IX-Q&T	NaN	0.839048	0.720588	0.375887	0.804054	0.787671	0.70545
AS661042	Group1	D26	S227	liulengmai	red	II-Y&H	0.75617	1	0.846667	0.526316	0.540541	0.606667	0.712727
AS661749	Mix	D528	S218	yangmai	white	III-YTS	0.98	0.806667	0.692308	0.594406	0.671141	0.53271	0.712872
AS661938	Group3	D648		jilinchunmai	red	IX-Q&T	NaN	0.973197	0.408163	0.953333	0.256944	0.98	0.714328
AS661956	Group4	D655		hongxiaomai	red	IX-Q&T	NaN	0.986667	0.58156	0.72	0.52	0.786667	0.718979
AS661730	Mix	D513		wuhongcao	white	III-YTS	0.911973	0.68	NaN	0.578231	0.513333	0.913333	0.719374
AS661076	Group1	D41	S177	honghulubaimai	white	II-Y&H	0.726667	0.766667	0.608696	0.740741	0.613333	0.879195	0.72255
AS661868	Mix	D607	S215	xiaohongmai	red	IX-Q&T	0.905996	0.693333	0.520833	0.866667	0.452703	0.926667	0.7277
AS661145	Group1	D87	S192	baikumai	white	II-Y&H	1	0.959592	0.489655	0.272109	0.695946	0.959732	0.729506
AS661094	Group1	D47	S225	dabaimai	white	I-NW	NaN	0.993197	0.712329	0.268116	0.72028	0.966667	0.732118
AS661132	Group1	D77	S207	baishamai	white	II-Y&H	NaN	0.986667	NaN	0.231293	0.863014	0.852349	0.73333
AS662031	Group4	D696		jirizhuo	red	IX-Q&T	NaN	0.793333	0.671233	0.593333	0.702703	0.906667	0.733454
AS661369	Group1	D238	S248	qingxinlanmai	red	X-XJ	NaN	0.95788	0.637681	0.527397	0.663866	0.899329	0.737231
AS661017	Group1	D10	S188	hongmangbai	white	I-NW	0.878912	0.955	0.451389	0.606897	0.653061	0.884354	0.738269
AS662041	Mix	D703		layuedasui	red	IX-Q&T	NaN	0.905556	0.530612	0.625	0.842466	0.804054	0.741538
AS661117	Mix	D63	S213	louguding	white	II-Y&H	0.986389	0.953333	0.929078	0.0748299	0.524138	0.986014	0.742297
AS661006	Group1	D2	S186	baimangmai	white	I-NW	0.903061	0.846667	0.524823	0.719424	0.6	0.866667	0.74344
AS662028	Group4	D694	S281	zhaxigangzhuo	red	IX-Q&T	0.951937	0.966667	0.870748	0.96	0.366667	0.355769	0.745298
WH112	Group1	D778		kashenbaipi	-	X-XJ	NaN	NaN	NaN	0.409722	0.915493	0.910959	0.745391
AS661071	Group1	D36	S208	hongmangbai	white	II-Y&H	0.951944	0.866667	0.683099	0.43662	0.711409	0.831081	0.746803
AS661041	Group1	D25	S202	xiaobaipi	white	II-Y&H	NaN	0.785306	0.832168	0.423611	NaN	0.946667	0.746938
AS661668	Mix	D470	S244	huimai	red	V-SWAS	0.973061	0.793333	NaN	0.966216	0.633333	0.369565	0.747102
AS661035	Group1	D21	S220	baike	white	I-NW	0.94	0.952653	0.553957	0.717241	0.604027	0.726667	0.749091
AS661115	Group1	D61		yangzhongsanyuehuang	white	I-NW	0.993197	0.666667	NaN	0.26087	0.918605	0.906667	0.749201
AS661241	Mix	D159	S236	changmangbaike	red	I-NW	NaN	0.94	0.366667	0.972973	0.826667	0.64	0.749261
AS661166	Group1	D102	S235	hongduomai	white	II-Y&H	1	0.946667	0.746377	0.463235	0.52349	0.818792	0.74976
AS661963	Group4	D659		tumaomai	red	IX-Q&T	NaN	0.813333	0.691275	0.82	0.581081	0.852349	0.751608
AS661139	Group1	D82	S184	mazhatoumai	redwhite	II-Y&H	0.916501	0.566667	0.59322	0.702703	0.838926	0.893333	0.751892
AS661073	Group1	D38	S203	baimangmai	red	II-Y&H	0.581224	0.891666	0.802721	0.929078	0.550336	0.758621	0.752274
AS661074	Group1	D39	S194	guchengxiaomai	white	II-Y&H	0.923741	0.646667	0.663866	0.649254	0.791946	0.84	0.752579
AS661039	Group1	D24	S212	zijingbai	white	I-NW	0.8	0.986667	0.590604	0.702128	0.68	0.773333	0.755455
AS661187	Group1	D116	S190	xiaozibai	white	II-Y&H	0.986667	0.666667	0.457746	0.804054	0.673333	0.946309	0.755796
AS661075	Group1	D40	S210	gaochan1hao	white	II-Y&H	0.867347	0.96	0.561644	0.657343	0.738255	0.763514	0.758017
AS661260	Mix	D173	S274	yangmai	white	I-NW	0.966667	1	0.76	0.833333	NaN	0.231343	0.758269
AS661969	Group4	D663		jieguozharenbu	red	IX-Q&T	NaN	0.864354	0.795775	0.614865	0.716216	0.809524	0.760147
AS661054	Group1	D29	S226	daqitou	white	I-NW	NaN	0.873333	0.9	0.472973	0.844595	0.713333	0.760847
AS661882	Group1	D613		shulu2hao	white	II-Y&H	0.9	0.94	0.241611	0.810811	0.806667	0.870748	0.761639
AS661855	Mix	D599	S206	deguolan	white	II-Y&H	0.904444	0.846667	0.633333	0.6	0.826667	NaN	0.762222
AS661097	Group1	D49	S219	xiaomangmai	white	I-NW	NaN	0.926667	0.612245	0.8125	0.64	0.82	0.762282
AS662053	Group4	D710	S245	fanshenzhuo	red	IX-Q&T	NaN	0.926395	NaN	0.697987	0.597315	0.835616	0.764328
AS661695	Group4	D485	S246	xiaobaipi	white	VII-NS	NaN	0.95163	0.703125	0.830986	0.693333	0.646667	0.765148
AS661981	Group4	D671		dingjiechun	red	IX-Q&T	0.899436	0.913333	0.42953	0.753333	NaN	0.833333	0.765793
AS661978	Group4	D668	S278	zedangzaxiaomai	red	IX-Q&T	NaN	0.96	0.883562	0.913333	0.732143	0.34	0.765808
AS661005	Group1	D1	S199	baixiaomai	white	I-NW	0.933333	0.94	0.435714	0.725352	NaN	0.813333	0.769547
AS661183	Group1	D113	S180	dakoumai	white	II-Y&H	0.93932	0.953333	0.405594	0.482759	0.946667	0.899329	0.771167
AS661914	Group4	D633	S289	changmangpeizhuo	red	IX-Q&T	NaN	0.979864	0.910959	0.268456	0.843537	0.855072	0.771578
AS662007	Group4	D681		quxiaxiaomai	red	IX-Q&T	NaN	0.88	0.489933	0.986667	0.733333	0.78	0.773987
AS661038	Group1	D23	S211	dabailing	white	II-Y&H	0.946122	1	0.452055	0.611111	0.818792	0.832215	0.776716
AS661453	Group1	D306	S200	xiaoyuhua	red	III-YTS	0.876767	0.838639	0.555556	0.817518	0.813333	NaN	0.780363
AS661778	Group4	D549	S179	ranriwumangmai	red	IX-Q&T	0.193333	0.986531	0.92	0.806667	0.910448	0.872483	0.781577
AS661931	Group4	D643		jiachadongchunmai	red	IX-Q&T	0.752625	0.898611	0.846154	0.666667	0.741259	0.797297	0.783769
AS661164	Group1	D100	S234	baitumai	white	II-Y&H	0.993333	0.979728	0.743056	0.385827	0.771812	0.838926	0.785447
AS662026	Group4	D693		xiakangbu	red	IX-Q&T	NaN	0.973333	0.613333	0.886667	0.853333	0.626667	0.790667
AS661919	Group4	D636		pizhuo	red	IX-Q&T	NaN	0.993333	0.792857	0.514286	0.724832	0.939189	0.7929
AS661957	Group4	D656		hongheshangtou	red	IX-Q&T	0.62381	0.993333	0.966667	0.553333	0.666667	0.96	0.793968
AS661922	Group4	D638		dongmentutoumai	red	IX-Q&T	0.816772	0.933333	0.688406	0.597315	0.80137	0.944828	0.797004
AS661037	Group1	D22	S231	dabaimai	white	II-Y&H	0.919184	0.973333	0.634328	0.773333	0.598639	0.886667	0.797581
AS661018	Group1	D11	S224	baihulutou	white	I-NW	0.966531	0.936239	0.52	0.863946	0.613333	0.893333	0.798897
AS662005	Group4	D680		baiyinwumangxiaomai	white	IX-Q&T	NaN	0.886667	0.690141	0.979866	0.52	0.931507	0.801636
AS662042	Group4	D704	S232	yigongzhuo	red	IX-Q&T	NaN	0.913333	NaN	0.778571	0.675676	0.840278	0.801965
AS661024	Group1	D15	S242	baipibai	white	I-NW	0.898333	0.953333	0.767442	0.859155	0.74	0.6	0.803044
AS661067	Mix	D34	S265	xiaohongmang	white	I-NW	0.992593	0.979308	0.853659	0.0625	0.933333	1	0.803565
AS661986	Group4	D673		nielamuwumang	red	IX-Q&T	NaN	0.565306	0.553333	0.906667	1	0.993333	0.803728
AS661256	Group1	D169	S254	gouweibabaimai	white	II-Y&H	NaN	1	NaN	0.863946	0.445205	0.90604	0.803798
AS661358	Group1	D234		reyimuxia	white	X-XJ	NaN	0.953333	0.540541	0.97931	0.875	0.6875	0.807137
AS662036	Group4	D699		yangridasui	red	IX-Q&T	0.788462	0.986111	0.833333	0.331034	1	0.926667	0.810935
AS661080	Group1	D44	S216	baihulutou	white	II-Y&H	0.847611	0.926667	0.80137	0.48	0.854167	0.96	0.811636
AS661725	Group1	D510	S230	yejihong	white	II-Y&H	NaN	0.937473	0.705479	0.765101	0.755102	0.903704	0.813372
AS661983	Mix	D672		chunxiaomai	red	IX-Q&T	0.946122	0.926667	0.879433	0.473333	0.693333	0.979592	0.816413
AS662037	Group4	D700		jiangdangtutou	red	IX-Q&T	NaN	0.706667	0.59854	0.883562	0.905797	1	0.818913
AS661724	Mix	D509	S221	baisuizi	white	II-Y&H	0.965278	0.906667	0.857143	0.409722	0.956835	NaN	0.819129
AS661160	Mix	D97	S256	shidaosankemang	white	II-Y&H	NaN	0.9	0.921429	0.751773	0.533333	1	0.821307
AS661901	Group4	D626	S255	zharenzhuoma	white	IX-Q&T	0.749644	0.993056	0.993289	0.306667	0.918367	0.973333	0.822393
AS661309	Group4	D206	S251	baichunmai	red	VIII-NWS	0.813333	0.965408	0.966667	0.716418	0.6	0.886667	0.824749
AS661979	Group4	D669		zongshamai	red	IX-Q&T	NaN	0.913333	0.78	0.648276	0.898148	0.888889	0.825729
AS661892	Group4	D620		dingqingmaoyinmai	red	IX-Q&T	0.830952	0.827586	0.675676	0.813333	0.90411	0.913333	0.827498
AS662034	Group4	D698	S239	dadangzhuo	red	IX-Q&T	NaN	0.906667	NaN	0.7	0.810219	0.893617	0.827626
AS661030	Group1	D18	S229	gongxianmai	white	II-Y&H	0.863946	0.98	0.544828	0.923664	0.746667	0.906667	0.827628
AS661599	Mix	D419	S260	yupi	red	V-SWAS	0.973197	0.9	0.64	1	0.655405	NaN	0.833721
AS661066	Group1	D33	S228	chunqiumaizi	white	I-NW	0.828298	0.82	0.871622	0.798507	NaN	0.858108	0.835307
AS661021	Group1	D13	S259	youzimai	white	II-Y&H	0.896801	0.972364	0.829932	0.985075	0.449664	0.886667	0.83675
AS661079	Group1	D43	S285	baikebai	white	II-Y&H	NaN	0.98	0.895833	0.93662	0.718121	0.666667	0.839448
AS661123	Group1	D68	S257	bo’erqing	white	II-Y&H	0.972647	0.973333	NaN	0.929204	0.566667	0.77027	0.842424
AS661896	Group4	D623		wumangwaoyinmai	red	IX-Q&T	0.85078	0.986667	NaN	0.606667	0.92029	0.858108	0.844502
AS661134	Group1	D78	S237	xiaobiansui	white	II-Y&H	0.965963	0.78	0.728682	0.986014	0.693333	0.92	0.845665
AS661964	Group4	D660		shagangchun	red	IX-Q&T	0.861884	0.96	0.671053	0.619403	0.97479	0.993333	0.846744
AS662052	Group4	D709	S266	tarongzhuo	white	IX-Q&T	0.992754	0.96	0.865772	0.624113	0.761905	0.876712	0.846876
AS661012	Group1	D7	S253	henanbai	white	I-NW	0.92	1	0.795775	0.669173	NaN	0.86	0.84899
AS661872	Group4	D609	S240	galaohan	red	IX-Q&T	0.919184	1	0.573333	0.866667	0.846667	0.893333	0.849864
AS661873	Group4	D610	S250	lanmai	red	IX-Q&T	0.993333	0.94	0.624161	0.751678	0.826667	0.986667	0.853751
AS661735	Mix	D516	S233	baimai	white	III-YTS	0.905153	0.92	0.565891	0.854167	1	0.914286	0.859916
AS661775	Group4	D547	S258	gaoshanzaoshuxiaomai	red	IX-Q&T	0.94	0.946667	0.817204	0.846667	0.628378	0.993333	0.862042
AS662049	Group4	D707	S261	tajizhuo	red	IX-Q&T	NaN	0.945714	NaN	0.707483	0.806667	1	0.864966
AS661332	Group1	D223		shanxibaimai	white	I-NW	0.821854	0.94	NaN	0.714286	0.919463	0.945946	0.86831
AS662033	Group4	D697	S264	jigupizhuo	red	IX-Q&T	NaN	0.952789	0.86	0.872483	0.911565	0.789116	0.877191
AS661934	Group4	D646	S276	jiachashumai	red	IX-Q&T	NaN	0.973333	NaN	0.877551	0.793333	0.891892	0.884027
AS661910	Group4	D630	S263	maoyinmai	red	IX-Q&T	0.894227	0.98	0.826667	0.82	0.863014	0.938931	0.88714
AS662022	Group4	D692	S241	shenggexiaomai	red	IX-Q&T	NaN	0.94	0.713333	0.882759	0.932432	1	0.893705
AS661150	Group1	D91	S272	hongheshang	white	II-Y&H	NaN	0.979864	0.833333	0.962687	0.784	0.917808	0.895538
AS661904	Group4	D628	S295	zhana	red	IX-Q&T	NaN	0.98	0.973333	0.746667	0.88	0.931034	0.902207
AS661895	Group4	D622	S270	wangkamai	red	IX-Q&T	NaN	0.952381	0.893333	0.837838	0.852349	0.993243	0.905829
AS661936	Group4	D647	S268	jidingwumangchun	red	IX-Q&T	NaN	0.928571	0.913386	0.852113	0.84	1	0.906814
AS661311	Group4	D208	S262	laohongmai	red	VIII-NWS	0.973333	0.966667	0.68	0.986577	0.853333	0.993333	0.908874
AS661163	Group1	D99	S209	piaoxiao	white	II-Y&H	NaN	0.852381	NaN	0.930435	0.912162	0.953333	0.912078
AS661897	Group4	D624	S247	wumangbaimai	red	IX-Q&T	0.783537	0.946259	0.886667	0.912752	0.959732	0.986667	0.912602
AS661997	Group4	D676		cuonabaimai	red	IX-Q&T	NaN	0.966667	NaN	0.794521	0.973154	0.919118	0.913365
AS661961	Group4	D657	S291	suzhuozhuoma	red	IX-Q&T	NaN	0.981429	0.893333	0.938776	0.765101	1	0.915728
AS661777	Group4	D548	S269	zhaonixiaomai	red	V-SWAS	NaN	0.954698	0.838028	0.950355	0.97973	0.869863	0.918535
AS662003	Group4	D679	S286	wumangxiaomai	white	IX-Q&T	NaN	0.972642	0.951389	0.841379	0.919463	NaN	0.921218
AS661280	Mix	D187		fangzhengbendimai	-	VI-NES	0.85695	0.886667	0.889908	0.979592	0.939597	1	0.925452
AS661694	Mix	D484	S292	erdaomei	white	VII-NS	0.973333	0.993333	0.816327	0.973333	0.834483	0.976378	0.927865
AS661129	Group1	D74	S288	xiaogongxian	red	II-Y&H	NaN	0.971618	NaN	1	0.818182	0.924658	0.928614
AS661903	Group4	D627	S284	zhaguogouqumai	red	IX-Q&T	NaN	0.986253	0.939189	0.789116	0.985816	0.947368	0.929548
AS661027	Group1	D16	S293	xiaomaimang	white	II-Y&H	NaN	0.973061	0.96748	0.882353	0.907143	0.931507	0.932309
AS661243	Group1	D160	S280	shihuiyaohuomai	white	I-NW	NaN	0.979592	NaN	0.851064	0.993333	0.925676	0.937416
AS662050	Group4	D708	S297	pumanghongmai	red	IX-Q&T	NaN	1	1	0.925676	0.765101	1	0.938155
AS661619	Group3	D434	S275	huanghuaxiaomai	red	V-SWAS	0.939456	1	0.736486	0.993333	0.98	0.993333	0.940435
AS661900	Group4	D625	S277	zharenmabu	red	IX-Q&T	0.865216	1	0.966443	0.844595	0.972973	1	0.941538
AS661357	Group1	D233	S287	kuchebaidongmai	white	X-XJ	NaN	1	0.810606	0.962406	NaN	1	0.943253
AS661911	Group4	D631	S271	changmangmaoyinmai	red	IX-Q&T	0.951672	0.910289	0.912162	0.993289	0.926667	0.993197	0.947879
AS661916	Group4	D635	S282	rendachangguangmai	red	IX-Q&T	NaN	0.957143	0.92	0.946667	0.979866	0.968254	0.954386
AS661915	Group4	D634	S296	renbuchun	red	IX-Q&T	NaN	1	0.950355	0.932886	0.918919	1	0.960432
AS661945	Group4	D651	S279	quxiajizhuo	red	IX-Q&T	NaN	0.92	0.964029	0.96	NaN	1	0.961007
AS661768	Group4	D543	S290	baiyuxiaomai	red	IX-Q&T	NaN	0.993056	NaN	0.911565	0.993197	0.986577	0.971099

## Sheet: S3
Table S3. Summary of germination rate (GR) phenotypes for the landrace collection evaluated across all six environments.
Environment	2012Ya'an	2013Wenjiang	2014Wenjiang	2014Chongzhou	2015Wenjiang	2015Chongzhou
range	2.7%-100%	0.0%-100%	0.0%-100%	0.0%-100%	0.0%-100%	0.0%-100%
mean	0.607733	0.492466	0.248056	0.326329	0.291453	0.401886
stand deviation	0.259079	0.342909	0.27497	0.289729	0.291424	0.317543
stand error	0.0212962	0.129608	0.0401085	0.109507	0.0541161	0.0515123
CV%	42.6304	69.631	110.85	88.7842	99.9901	79.0133

## Sheet: S4
Table S4. Mean germination rate and standard error for landraces derived from each of the 10 Chinese wheat-growing zones.
Zones/Germination rate	2012Ya'an	2013Wenjiang	2014Wenjiang	2014Chongzhou	2015Wenjiang	2015Chongzhou
I-NW	64.4%±25%	58.6%±33.7%	30.7%±28%	32%±27.4%	33.2%±30%	41.9%±34.1%
II-Y&H	65.2%±28.1%	55.7%±34.5%	30%±28.7%	34.7%±30.3%	36.2%±30.6%	44.2%±33.7%
III-YTS	55.5%±25.6%	30%±25%	12%±14.2%	21.5%±22.3%	15.8%±17.4%	30%±24.5%
IV-SAS	54.8%±27.6%	19.6%±24.3%	6.3%±7.4%	16.5%±17.6%	9%±11.9%	20.9%±17.5%
V-SWAS	57.1%±22.3%	36.9%±28.8%	13%±16%	22.9%±23.3%	17.7%±18.8%	28.8%±20.7%
VI-NES	55.6%±21.5%	58.8%±31%	15.5%±19.9%	34.6%±26.4%	23%±27.7%	34%±30.9%
VII-NS	68%±30%	66%±32.6%	29.4%±25%	42.3%±24.5%	33.2%±25.5%	41.5%±34.3%
VIII-NWS	69.3%±21.7%	70.4%±26%	33%±29%	49.8%±26.1%	27.9%±23.5%	40.1%±28.4%
IX-Q&T	74.3%±23.6%	80.8%±25.7%	58.9%±30.5%	61.1%±27.5%	60.7%±31.4%	70.4%±32.1%
X-XJ	60.8%±25.9%	75.6%±24.3%	43.2%±29.2%	47.6%±33%	54.4%±31%	57%±35.9%

## Sheet: S5
Table S5. Significant markers from GWAS set 1) 717 Chinese wheat landraces genotyped with DArT-seq markers, and GWAS set 2) 272 Chinese wheat landraces genotyped with Wheat660 SNPs.
QTL	Marker	Chr.	Pos.(Mb)	2012Ya'an			2013Wenjiang			2014Chongzhou			2014Wenjiang			2015Wenjiang			2015Chongzhou
				-log10P	R2		-log10P	R2		-log10P	R2		-log10P	R2		-log10P	R2		-log10P	R2
QTL1	AX-111578083b	3A	173.811				12.5544	0.21375		7.22915	0.11493		13.9508	0.25122		9.78781	0.16812		8.95078	0.15872
QTL2	A11134a	3D	110.993				8.92812	0.05828					11.8539	0.08371		12.1778	0.08427		10.7773	0.07573
QTL2	A36351a	3D	111.542	8.74232	0.07317		8.5986	0.05608					11.9281	0.08427		12.7352	0.0883		11.8861	0.08384
QTL2	AX-111204246b	3D	112.347				8.05651	0.13362					8.00922	0.13786
QTL2	AX-108879360b	3D	112.355				8.14997	0.13629					8.34679	0.14699					6.58004	0.11742
QTL2	AX-111624595b	3D	112.629				8.1986	0.13476					10.5243	0.186		7.44733	0.12527		6.86967	0.12037
QTL2	AX-110772653b	3D	112.802				7.45717	0.12413					10.6635	0.1928		7.97881	0.14412		8.32422	0.15393
QTL2	AX-95124645b	3D	113.745				7.7167	0.1259					7.45842	0.12844
QTL2	A36269a	3D	113.891	8.5784	0.07176		7.19723	0.04672		6.66154	0.04347		10.8996	0.07672		12.2933	0.08511		11.4214	0.08043
QTL3	AX-109028892b	5D	39.365				7.00305	0.11594								6.79048	0.11469		6.80134	0.12031

## Sheet: S6
Table S6. Significant markers from GWAS set 4), which included 186 red-grained Chinese wheat landraces genotyped with Wheat660 SNPs.
QTL	Marker	Chr.	Pos.(Mb)	2012Ya'an			2013Wenjiang			2014Chongzhou			2014Wenjiang			2015Wenjiang			2015Chongzhou
				-log10P	R2		-log10P	R2		-log10P	R2		-log10P	R2		-log10P	R2		-log10P	R2
GCR-QTL1	AX-110008090	1A	0.353026							9.14066	0.23457		10.8573	0.30581
GCR-QTL2	AX-94464571	1A	233.53							9.67724	0.23584		8.75239	0.22967
GCR-QTL3	AX-109866527	1B	221.041				8.62324	0.19571		10.0599	0.23966		10.1029	0.25655
GCR-QTL4	AX-109555236	1B	248.856				8.58294	0.19574					12.9583	0.3429
GCR-QTL5	AX-111775865	1D	20.0748							8.53115	0.21234		11.1146	0.3115
GCR-QTL6	AX-109973468	2A	104.067				9.35771	0.21443		9.61375	0.22768		13.0826	0.34637
GCR-QTL7	AX-94693825	2B	102.359							8.72047	0.2215		10.3601	0.28634
GCR-QTL7	AX-86184088	2B	111.634							9.14965	0.21537		11.4013	0.29481
GCR-QTL7	AX-110478651	2B	118.233							9.27653	0.2189		11.0149	0.28363
GCR-QTL8	AX-110645544	2B	160.779							10.6192	0.25563		12.4759	0.32896
GCR-QTL9	AX-109008046	2B	209.618							9.271	0.21857		11.4759	0.29705
GCR-QTL10	AX-111478580	2B	296.899				9.15522	0.23073		8.81531	0.22142		10.9332	0.30142
GCR-QTL11	AX-110610210	2B	338.835							8.58981	0.20172		12.2457	0.32103
GCR-QTL11	AX-110005521	2B	339.178							8.72239	0.20431		12.2514	0.32103
GCR-QTL11	AX-110646140	2B	339.635				8.42332	0.19262					12.9547	0.35734
GCR-QTL11	AX-111741521	2B	340.338							8.88266	0.22097		12.6684	0.35574
GCR-QTL12	AX-109376167	3A	151.443							8.96102	0.28592		11.673	0.37123
GCR-QTL12	AX-111037462	3A	152.186							8.9141	0.22436		8.80535	0.24041
GCR-QTL13	AX-111578083	3A	173.811				9.51041	0.21837					12.8135	0.33796
GCR-QTL14	AX-111495497	3B	56.9855				10.049	0.25987		9.35181	0.23066		11.599	0.3129
GCR-QTL15	AX-110619077	3B	121.629				11.5458	0.27233		11.0388	0.26643		13.2616	0.35199
GCR-QTL15	AX-109838148	3B	124.356				11.3997	0.26837		10.9859	0.26496		13.2704	0.35227
GCR-QTL15	AX-111560777	3B	126.947							8.59346	0.20744		8.64269	0.22706
GCR-QTL16	AX-108930833	3B	197.074				8.51097	0.28092					10.1054	0.29088
GCR-QTL17	AX-109353822	3B	249.908				9.15166	0.21896		8.18629	0.19324		13.4222	0.3732
GCR-QTL18	AX-111819945	3B	286.015				8.45845	0.19252		8.63373	0.20209
GCR-QTL19	AX-110978491	3B	299.576				8.61786	0.19557		8.58784	0.20065		10.8565	0.2786
GCR-QTL20	AX-111529538	3B	421.313				11.2927	0.26547		6.58394	0.14983		8.50128	0.21114
GCR-QTL21	AX-109861314	3B	494.348				8.37469	0.18945		10.0834	0.2403		12.3103	0.3224
GCR-QTL21	AX-111462147	3B	502.892				10.3456	0.24464		9.07815	0.22046		13.2367	0.35556
GCR-QTL21	AX-111106200	3B	505.334				10.1898	0.24203		9.9442	0.24322		13.3628	0.36466
GCR-QTL22	AX-111194600	3B	767.958				8.41408	0.19401		8.52009	0.20379		8.15398	0.21116
GCR-QTL23	AX-109919526	4A	0.579825							8.30405	0.21602		8.76055	0.25138
GCR-QTL24	AX-111634210	4A	208.428				8.52543	0.19533		9.97634	0.24362		12.8597	0.36439
GCR-QTL25	AX-109844264	5A	100.05							9.00996	0.24433		8.45706	0.2399
GCR-QTL25	AX-111698406	5A	103.359							8.73662	0.21043		10.601	0.28456
GCR-QTL26	AX-89623229	5B	19.775				8.43477	0.19123		9.66162	0.23085		9.00975	0.22586
GCR-QTL27	AX-111007766	6A	23.3105				8.54227	0.19385					13.0313	0.34525
GCR-QTL27	AX-109962512	6A	25.5109				8.5204	0.19375					13.0614	0.34944
GCR-QTL27	AX-111732156	6A	31.3338				9.9475	0.24713					9.61195	0.26722
GCR-QTL28	AX-109834362	6B	79.0016				8.62155	0.20362		8.31743	0.21063		13.0461	0.3741
GCR-QTL29	AX-108844376	6B	92.7055				9.29583	0.22126					11.5285	0.31591
GCR-QTL30	AX-110909277	7A	136.766							8.91729	0.21747		12.7959	0.35968
GCR-QTL30	AX-111486355	7A	141.516				8.26748	0.18707					11.3749	0.29457
GCR-QTL31	AX-110478067	7A	170.375				10.1469	0.24348		10.4218	0.25386		12.6538	0.3404
GCR-QTL32	AX-110932737	7B	102.423				9.31947	0.2232					12.6641	0.35298

## Sheet: S7
Table S7. Linkage map reported by Cabral et al. (2014) used to compare the location of signals associated with PHS in the present study and of previously reported QTLs and gene loci.
locus_name	LG	Pos(cM)	Survey(bp)	Previously Reported
BS00019251	1A	0
BS00026456_51	1A	0
BS00082567_51	1A	0	786872
BS00100774_51	1A	0
CAP12_c3074_192	1A	0
Excalibur_c11258_1700	1A	0
Excalibur_c2868_451	1A	0
Excalibur_c35316_154	1A	0	152459
Excalibur_c58555_110	1A	0
gdm33a	1A	0
GENE-1118_58	1A	0
Glu-A3	1A	0
gpw7078	1A	0
gwm136	1A	0
Kukri_c22349_754	1A	0
Kukri_rep_c102231_265	1A	0
RFL_Contig3481_1669	1A	0
RFL_Contig854_2201	1A	0
TA001286-0611-w	1A	0	1247212
Tdurum_contig42405_197	1A	0
tplb0025b13_2054	1A	0	1113027
wPt-2527	1A	0
CAP11_c2581_302	1A	10.4434
Kukri_c1977_1940	1A	10.4434
Tdurum_contig43943_56	1A	10.4434
Tdurum_contig46413_680	1A	10.4434
Tdurum_contig46413_779	1A	10.4434
BS00010267_51	1A	10.9929
Excalibur_c21298_515	1A	10.9929
Kukri_c11794_1044	1A	10.9929
BS00003691	1A	11.5484
Excalibur_c29380_255	1A	11.5484
RAC875_c5831_1486	1A	11.5484	3733590
wPt-4666	1A	11.5484
wPt-6122	1A	11.5484
BS00074341_51	1A	12.1696
Kukri_c5715_141	1A	12.1696	2828970
RAC875_c57939_175	1A	12.1696	2458620
RAC875_c97040_104	1A	12.1696
wmc818a	1A	12.1696
BobWhite_c27474_124	1A	17.1584	3642477
BobWhite_c27474_65	1A	17.1584	3642313
BS00079071_51	1A	17.1584	3624976
BS00081680_51	1A	17.1584	3609614
BS00081682_51	1A	17.1584	3609669
BS00103478_51	1A	17.1584	2486530
Excalibur_c25175_512	1A	17.1584
Excalibur_c25891_1402	1A	17.1584
Excalibur_c42185_156	1A	17.1584
Excalibur_c58154_84	1A	17.1584
IACX9458	1A	17.1584
Kukri_c2121_1936	1A	17.1584
RAC875_c23587_271	1A	17.1584	3609684
RAC875_c67106_97	1A	17.1584
Tdurum_contig42479_1624	1A	17.1584	2298122
wPt-2311	1A	17.1584
wPt-7872	1A	17.1584
wPt-9266	1A	17.1584
wsnp_Ex_c19717_28713417	1A	17.1584	3182611
wsnp_Ex_c7252_12453079	1A	17.1584	3179407
wsnp_Ex_c7442_12743707	1A	17.1584	3026766
wsnp_Ex_c7965_13520238	1A	17.1584	2486680
IAAV7856	1A	18.4921
BobWhite_c1890_712	1A	22.3889	2025475
BobWhite_c3661_88	1A	22.9414
BobWhite_c46501_92	1A	22.9414
BS00003572	1A	22.9414
BS00003761	1A	22.9414
BS00003761_51	1A	22.9414
BS00003802_51	1A	22.9414
BS00005151	1A	22.9414
BS00022738_51	1A	22.9414
BS00062578_51	1A	22.9414	5030176
BS00064608_51	1A	22.9414
BS00065419_51	1A	22.9414
BS00107852_51	1A	22.9414	4167814
Excalibur_c10065_570	1A	22.9414	3796747
Excalibur_c110483_103	1A	22.9414
Excalibur_c18694_273	1A	22.9414	5203866
Excalibur_c22642_90	1A	22.9414
Excalibur_c44711_453	1A	22.9414
Excalibur_c55677_217	1A	22.9414	6066774
Excalibur_rep_c92985_510	1A	22.9414
Excalibur_rep_c92985_618	1A	22.9414	6551774
GENE-0211_139	1A	22.9414
GENE-0249_122	1A	22.9414
GENE-0249_161	1A	22.9414
IAAV1469	1A	22.9414
IAAV3168	1A	22.9414	6066843
IACX5892	1A	22.9414
Kukri_c18434_200	1A	22.9414	4694836
Kukri_c24144_1568	1A	22.9414
Kukri_rep_c72397_600	1A	22.9414	5274775
RAC875_c13012_1598	1A	22.9414	5202391
RAC875_c13012_174	1A	22.9414	5204530
RAC875_c2654_1817	1A	22.9414	5270833
RAC875_c37934_285	1A	22.9414	4170470
RAC875_c64603_663	1A	22.9414
TA005995-0488	1A	22.9414	5276274
Tdurum_contig11756_1415	1A	22.9414
Tdurum_contig11756_264	1A	22.9414
Tdurum_contig11756_458	1A	22.9414
Tdurum_contig17530_822	1A	22.9414
Tdurum_contig20965_1446	1A	22.9414
Tdurum_contig30956_537	1A	22.9414
wsnp_Ex_c5780_10154132	1A	22.9414
wsnp_Ex_c64327_63176640	1A	22.9414	5270935
Ex_c3941_906	1A	23.4878
Excalibur_c3941_537	1A	23.4878
BobWhite_c23763_350	1A	28.4218	6807687	Mohan et al. 2009
BobWhite_c4384_262	1A	28.4218	6941962
BobWhite_c48591_394	1A	28.4218
Excalibur_c10689_254	1A	28.4218
Excalibur_c7026_2635	1A	28.4218
Kukri_c13136_1363	1A	28.4218	6804108
Kukri_c13593_203	1A	28.4218
RAC875_c14926_589	1A	28.4218	6722869
wmc24	1A	28.4218
wsnp_JD_c9290_10155594	1A	28.4218
wsnp_Ku_c11896_19337444	1A	28.4218	8411501
BobWhite_c4499_153	1A	31.7052
BS00084022_51	1A	31.7052
barc119	1A	32.2517		Mohan et al. 2009
Excalibur_rep_c85213_146	1A	32.2517	10638206
Tdurum_contig29280_216	1A	32.2517	11066149
Tdurum_contig50355_269	1A	32.2517	6737403
Tdurum_contig50355_685	1A	32.2517	11152054
BS00067339_51	1A	36.6345	14016153
Excalibur_c12215_352	1A	36.6345
Kukri_c4900_2435	1A	36.6345	14027822
wPt-8172	1A	36.6345
wmc11b	1A	41.4771
wmc278	1A	41.4771
wmc469	1A	41.4771
wmc611b	1A	41.4771
wmc826a	1A	41.4771
wsnp_Ex_c29914_38896441	1A	41.4771	124130239
barc240a	1A	42.8108
BobWhite_c1488_504	1A	42.8108
BobWhite_c46349_402	1A	42.8108	35173543
BobWhite_c8428_346	1A	42.8108	34663789
BS00000108	1A	42.8108
BS00000271	1A	42.8108
BS00010595	1A	42.8108
BS00062715_51	1A	42.8108	82046189
CAP11_c6014_160	1A	42.8108
CAP12_c6266_187	1A	42.8108
CAP12_c6266_298	1A	42.8108
CAP12_c6266_339	1A	42.8108
CAP7_c3269_236	1A	42.8108
CAP8_c2843_226	1A	42.8108
CAP8_c4897_397	1A	42.8108
CAP8_rep_c7560_159	1A	42.8108
Ex_c12763_662	1A	42.8108
Ex_c5759_628	1A	42.8108
Ex_c5759_663	1A	42.8108	62739540
Excalibur_c102582_360	1A	42.8108	34663835
Excalibur_c14943_695	1A	42.8108
Excalibur_c17872_137	1A	42.8108	90059996
Excalibur_c24041_794	1A	42.8108
Excalibur_c33881_618	1A	42.8108
Excalibur_c49588_76	1A	42.8108
Excalibur_c59486_172	1A	42.8108	180613442
Excalibur_rep_c107489_168	1A	42.8108
Excalibur_rep_c111311_58	1A	42.8108
Excalibur_rep_c68424_255	1A	42.8108
Excalibur_rep_c86757_244	1A	42.8108
GENE-0071_115	1A	42.8108
GENE-1214_288	1A	42.8108	72007309
gpw2006	1A	42.8108
gpw3171	1A	42.8108
gpw5288a	1A	42.8108
IAAV5730	1A	42.8108	84315688
IAAV8147	1A	42.8108
IACX2325	1A	42.8108	200337669
Ku_c6979_182	1A	42.8108	72257971
Kukri_c42043_311	1A	42.8108
Kukri_c43730_841	1A	42.8108
Kukri_c47825_138	1A	42.8108
Kukri_rep_c101316_375	1A	42.8108
Kukri_rep_c103147_745	1A	42.8108	200337700
Ra_c11023_679	1A	42.8108	198293255
RAC875_c15998_53	1A	42.8108	93404505
RAC875_c18539_1159	1A	42.8108	39016355
RAC875_c33300_141	1A	42.8108
RAC875_c38417_246	1A	42.8108	183644327
RAC875_c39125_365	1A	42.8108	196686294
RAC875_c68797_400	1A	42.8108	24300063
RAC875_c8515_653	1A	42.8108	97519543
RFL_Contig5001_1099	1A	42.8108	73422514
RFL_Contig921_337	1A	42.8108	34661662
TA013367-0455	1A	42.8108
Tdurum_contig41931_480	1A	42.8108	73459718
wsnp_BF482891A_Ta_2_2	1A	42.8108
wsnp_Ex_c12352_19708127	1A	42.8108	180715392
wsnp_Ex_c13564_21327699	1A	42.8108	94039874
wsnp_Ex_c1374_2630830	1A	42.8108
wsnp_Ex_c1374_2630879	1A	42.8108
wsnp_Ex_c15383_23645972	1A	42.8108
wsnp_Ex_c21592_30743513	1A	42.8108
wsnp_Ex_c21592_30743815	1A	42.8108
wsnp_Ex_c2840_5247386	1A	42.8108
wsnp_Ex_c33831_42253707	1A	42.8108	93404655
wsnp_Ex_c34260_42602746	1A	42.8108	84317920
wsnp_Ex_c3572_6531810	1A	42.8108
wsnp_Ex_c3572_6533892	1A	42.8108
wsnp_Ex_c3906_7086162	1A	42.8108	196686445
wsnp_Ex_c3906_7086294	1A	42.8108	196686312
wsnp_Ex_c41969_48673442	1A	42.8108
wsnp_Ex_c43454_49770425	1A	42.8108	68991617
wsnp_Ex_c7271_12483592	1A	42.8108	94268245
wsnp_Ex_c9979_16421462	1A	42.8108	81136028
wsnp_Ex_rep_c101746_87053634	1A	42.8108
wsnp_JD_c24506_20670773	1A	42.8108
wsnp_JD_c28928_23159662	1A	42.8108
wsnp_JD_c40990_29127031	1A	42.8108	24300311
wsnp_Ku_c18611_27943266	1A	42.8108
wsnp_Ku_c3844_7053669	1A	42.8108
wsnp_Ra_c18045_27024765	1A	42.8108
wsnp_Ra_c6182_10833256	1A	42.8108
wsnp_Ra_rep_c74936_72685894	1A	42.8108
BobWhite_c12841_56	1A	43.3573
BS00002000	1A	43.3573
BS00021878_51	1A	43.3573
BS00041358_51	1A	43.3573	188382826
BS00065146_51	1A	43.3573
BS00068358_51	1A	43.3573
BS00081455_51	1A	43.3573	183049032
BS00094681_51	1A	43.3573	209461115
BS00110415_51	1A	43.3573	195878013
D_contig35755_111	1A	43.3573
Ex_c6765_2118	1A	43.3573
Excalibur_c3565_2673	1A	43.3573	190991612
Excalibur_c44697_74	1A	43.3573	77780035
Excalibur_rep_c107144_405	1A	43.3573
Excalibur_rep_c113303_500	1A	43.3573
GENE-0053_224	1A	43.3573	183052942
GENE-0235_245	1A	43.3573	199284143
GENE-0446_243	1A	43.3573
IAAV749	1A	43.3573
IAAV7551	1A	43.3573
IAAV7929	1A	43.3573	200778162
IACX293	1A	43.3573
IACX4168	1A	43.3573	195877914
Kukri_c12165_1148	1A	43.3573
Kukri_c19389_97	1A	43.3573	197141614
Kukri_c29668_338	1A	43.3573	196758255
Kukri_c54467_100	1A	43.3573	196765193
Kukri_c61766_907	1A	43.3573
Kukri_c67601_267	1A	43.3573	183050969
Kukri_rep_c106037_96	1A	43.3573
Kukri_rep_c115954_137	1A	43.3573
RAC875_c10400_791	1A	43.3573
RAC875_c105730_397	1A	43.3573
RAC875_c12808_182	1A	43.3573
RAC875_c24560_604	1A	43.3573
RAC875_c25799_457	1A	43.3573	199285976
RAC875_c31168_238	1A	43.3573
RAC875_c3751_96	1A	43.3573
TA001772-0625	1A	43.3573
TA016013-1040	1A	43.3573
Tdurum_contig48416_335	1A	43.3573
Tdurum_contig55009_1153	1A	43.3573
wsnp_BE403956A_Ta_2_3	1A	43.3573
wsnp_BF475149A_Ta_2_1	1A	43.3573
wsnp_Ex_c10100_16600633	1A	43.3573
wsnp_Ex_c18169_26977013	1A	43.3573	183048894
wsnp_Ex_c25628_34888253	1A	43.3573	185035615
wsnp_Ex_c25628_34888439	1A	43.3573	185035429
wsnp_Ex_c35563_43690084	1A	43.3573	180383267
wsnp_Ex_c3565_6520901	1A	43.3573	190991442
wsnp_Ex_c3565_6521098	1A	43.3573
wsnp_Ex_c3986_7217641	1A	43.3573	190480245
wsnp_Ex_c4605_8239915	1A	43.3573
wsnp_Ex_c4605_8240189	1A	43.3573
wsnp_Ex_c4605_8241260	1A	43.3573
wsnp_Ex_c5543_9763520	1A	43.3573
wsnp_Ex_c6817_11761300	1A	43.3573
wsnp_Ex_rep_c101414_86780996	1A	43.3573
wsnp_Ex_rep_c101414_86781128	1A	43.3573
wsnp_Ex_rep_c103087_88123733	1A	43.3573	61763623
wsnp_Ex_rep_c103087_88124573	1A	43.3573	61764463
wsnp_Ex_rep_c66562_64849366	1A	43.3573	86791242
wsnp_Ex_rep_c69738_68695568	1A	43.3573	196765343
wsnp_Ku_c37925_46678703	1A	43.3573	199596689
wsnp_Ku_c4413_8008008	1A	43.3573	180383503
wsnp_Ku_c47386_53862969	1A	43.3573
wsnp_Ra_c4481_8119609	1A	43.3573	180382376
Excalibur_c16292_1338	1A	43.9037	184219183
Excalibur_rep_c84731_611	1A	43.9037	180894500
GENE-0491_632	1A	43.9037	184214289
Kukri_c8332_120	1A	43.9037	35526261
Kukri_rep_c69903_1525	1A	43.9037
RAC875_c9899_510	1A	43.9037	198756911
TA004725-0348	1A	43.9037	200276164
Excalibur_c13489_867	1A	44.9968
IAAV7203	1A	44.9968	197712741
Kukri_c20672_360	1A	44.9968
Kukri_c35200_895	1A	44.9968
Ra_c2895_591	1A	44.9968	197713296
RFL_Contig2270_2610	1A	44.9968	191529828
tplb0041a22_935	1A	44.9968
tplb0059e14_515	1A	44.9968
wsnp_Ex_c572_1138339	1A	44.9968	197712941
wsnp_Ex_c572_1138503	1A	44.9968	197712777
wsnp_Ex_c572_1138770	1A	44.9968	197712510
wsnp_Ku_c4018_7333828	1A	44.9968	197712344
wsnp_Ra_c2895_5488879	1A	44.9968	197711429
BobWhite_c12568_900	1A	45.5586	215512052	Singh et al. 2010
BS00032112_51	1A	45.5586	215470383
Ex_c105443_895	1A	45.5586
Excalibur_c34697_831	1A	45.5586
Excalibur_c35821_61	1A	45.5586
Excalibur_rep_c82767_175	1A	45.5586
Ku_c16913_363	1A	45.5586
Kukri_c16913_422	1A	45.5586
Kukri_c25215_124	1A	45.5586
Ra_c4159_2716	1A	45.5586	211282538
RAC875_c19579_377	1A	45.5586	215469009
RAC875_c23081_141	1A	45.5586	217435474
wPt-9592	1A	45.5586
wsnp_Ex_c19294_28225846	1A	45.5586
wsnp_Ex_c21193_30320134	1A	45.5586	215512202
wsnp_Ex_c21336_30465618	1A	45.5586	215522532
wsnp_Ex_c35821_43892960	1A	45.5586
wsnp_Ex_rep_c105443_89868548	1A	45.5586	215466832
wsnp_Ku_c16913_25885872	1A	45.5586
wsnp_Ra_c4664_8410628	1A	45.5586
BS00021864_51	1A	46.2483	219084988
Excalibur_c15357_432	1A	46.2483	219266398
Tdurum_contig32437_257	1A	46.2483	219084782
wsnp_Ex_rep_c109742_92411838	1A	46.2483	220797267
wsnp_Ku_c21316_31053745	1A	46.2483	221345464
wsnp_Ku_c21316_31053776	1A	46.2483	221345433
Excalibur_c5033_587	1A	50.0809
Kukri_c18017_1696	1A	50.0809
RAC875_c18839_403	1A	50.0809
wsnp_JG_c3720_1558699	1A	50.0809	227421829
Excalibur_c29605_535	1A	50.6274	228222833
BobWhite_c26212_208	1A	51.1739	228561720
tplb0031d22_1107	1A	51.1739
BobWhite_c27438_81	1A	51.7204	228143994
BS00011146_51	1A	51.7204	228391216
CAP12_c3602_91	1A	51.7204	228390792
Excalibur_c3145_70	1A	51.7204	227099869
Jagger_c5111_190	1A	51.7204	228669823
Ku_c17322_2436	1A	51.7204
RAC875_rep_c120644_74	1A	51.7204	228390762
Tdurum_contig12576_159	1A	51.7204
wsnp_Ku_c5210_9290700	1A	51.7204	228140690
BS00009459	1A	52.8134
IACX7716	1A	52.8134
BS00065750_51	1A	55.0006
Kukri_c84024_375	1A	55.0006	231508942
Excalibur_c39257_634	1A	55.5471	230472972
RAC875_c102343_204	1A	56.0966	230490551
BS00109991_51	1A	58.2958	228944773
Ex_c4060_510	1A	58.2958	228936859
GENE-0262_431	1A	58.2958	230829947
RAC875_c6798_467	1A	58.2958	228936860
barc1022	1A	60.483
BobWhite_c721_74	1A	60.483	232677606
BS00085366_51	1A	60.483	233530195
IAAV544	1A	60.483	232684345
Jagger_c6890_167	1A	60.483	233858825
Ku_c8992_405	1A	60.483	232540529
Kukri_rep_c115111_251	1A	60.483	52065076
RAC875_c12348_720	1A	60.483	233530327
RAC875_rep_c105766_652	1A	60.483	52066011
RAC875_rep_c72890_63	1A	60.483
TA001600-1603	1A	60.483
Tdurum_contig56158_60	1A	60.483	233531797
wsnp_Ex_c41953_48657850	1A	60.483	232683144
wsnp_Ex_c41953_48658353	1A	60.483	232681286
wsnp_Ex_rep_c102067_87313597	1A	60.483	52065861
wsnp_Ex_rep_c102067_87314043	1A	60.483	52066307
wsnp_JD_c3973_5044238	1A	60.483	232684145
BS00078085_51	1A	61.0324
BS00080076_51	1A	61.0324
BS00095510_51	1A	61.0324	234412051
Ex_c2226_244	1A	61.0324
IAAV130	1A	61.0324	233502896
RAC875_c32379_216	1A	61.0324
RFL_Contig5334_1969	1A	61.0324	231941194
RFL_Contig5334_831	1A	61.0324	231940056
wsnp_CAP11_c1815_982483	1A	61.0324
BS00030043_51	1A	69.1783	235574413
Kukri_c2951_1188	1A	69.1783
Kukri_c82086_387	1A	69.1783
wmc673b	1A	69.1783
wsnp_Ex_c3594_6568869	1A	69.1783
wsnp_Ex_c6488_11266589	1A	69.1783	235895255
BS00066212_51	1A	70.2713	235444082
gwm497a	1A	70.2713
Kukri_c19653_1370	1A	70.2713	235443192
BobWhite_c5242_400	1A	78.8391
TA002362-0785	1A	78.8391
wsnp_BF474340A_Ta_2_1	1A	78.8391
wsnp_Ex_c30552_39457767	1A	78.8391
wsnp_Ex_rep_c68171_66944702	1A	78.8391
RAC875_c5016_314	1A	79.9321
RAC875_c47930_448	1A	82.8552
wPt-2847	1A	82.8552
wPt-4408	1A	82.8552
wPt-9938	1A	82.8552
wPt-7339	1A	94.1548
BobWhite_c10542_777	1A	94.9011	237280039
BobWhite_c15256_225	1A	94.9011
BobWhite_c19182_280	1A	94.9011	237707548
BS00079087_51	1A	94.9011	240553490
Excalibur_c23598_1502	1A	94.9011	237381628
gpw2010	1A	94.9011
Kukri_c24753_460	1A	94.9011
Kukri_c51781_199	1A	94.9011	242866058
Ra_c11613_81	1A	94.9011
Ra_c71093_408	1A	94.9011
RAC875_c19751_166	1A	94.9011	239991335
RAC875_c59190_384	1A	94.9011	242078255
RAC875_rep_c100394_536	1A	94.9011	238583224
RAC875_rep_c106165_772	1A	94.9011	238684934
RAC875_rep_c71093_1070	1A	94.9011	240553979
RAC875_rep_c71093_1302	1A	94.9011	240553429
tplb0021i12_383	1A	94.9011
wPt-5367	1A	94.9011
wsnp_CAP11_rep_c7847_3468669	1A	94.9011
wsnp_Ex_c10903_17716723	1A	94.9011	238685084
wsnp_JD_rep_c49006_33254974	1A	94.9011	240553897
Excalibur_c16947_114	1A	95.4476	242850612
Excalibur_c16947_81	1A	95.4476
Excalibur_c41553_213	1A	95.4476	242249233
Excalibur_c987_197	1A	95.4476
Kukri_c2338_533	1A	95.4476	241899318
Kukri_c8757_107	1A	95.4476
RAC875_c34515_343	1A	95.4476	243020095
TA001430-0733	1A	95.4476
TA003411-0583	1A	95.4476
Tdurum_contig8224_378	1A	95.4476	241796319
wsnp_Ex_c41553_48351921	1A	95.4476
wsnp_Ku_c816_1684613	1A	95.4476	241796210
wsnp_Ra_c19637_28840370	1A	95.4476
BobWhite_c6820_199	1A	96.5407	240014603
wsnp_Ex_c3264_6017750	1A	96.5407	240014753
BobWhite_c11692_148	1A	97.6337
Excalibur_c88792_93	1A	98.7268
GENE-3098_53	1A	98.7268
RAC875_c9386_358	1A	98.7268
RFL_Contig3683_1784	1A	98.7268	242932793
wsnp_Ex_c10631_17340809	1A	98.7268	242087746
wsnp_Ra_c36089_44508724	1A	98.7268	240222628
BobWhite_c31322_391	1A	99.8199
Jagger_c2152_123	1A	99.8199	240822321
BobWhite_c6664_644	1A	100.913	240382702
wsnp_JD_c6664_7807201	1A	100.913	240382632
Excalibur_c17320_833	1A	101.459	243781226
IAAV4820	1A	101.459
RAC875_c1599_342	1A	101.459	240474652
wmc59	1A	101.459
wsnp_Ku_c14496_22838796	1A	104.761	243905281
IAAV1930	1A	108.615
IAAV2844	1A	108.615	244382072
IAAV6100	1A	108.615
Kukri_c17412_1249	1A	108.615	244812532
RAC875_c62550_470	1A	108.615	244413203
RAC875_rep_c71278_345	1A	108.615	244406548
wsnp_Ex_c15377_23637176	1A	108.615	244490796
wsnp_Ex_c36911_44767554	1A	108.615	244403910
wsnp_Ex_rep_c103474_88421290	1A	108.615
gpw4305b	1A	109.948
BobWhite_c1027_1127	1A	111.282
BS00067170_51	1A	111.282
BS00070695_51	1A	111.282
BS00070991_51	1A	111.282
BS00075271_51	1A	111.282
Excalibur_c12932_2102	1A	111.282	246670312
Excalibur_c27376_74	1A	111.282
Excalibur_c46365_304	1A	111.282
Excalibur_rep_c67492_1119	1A	111.282	246662265
GENE-0543_1074	1A	111.282
GENE-0543_113	1A	111.282	246665686
GENE-0543_594	1A	111.282
IAAV2162	1A	111.282
Kukri_c4204_1346	1A	111.282
Kukri_c4204_1673	1A	111.282	246664918
Kukri_c4204_1946	1A	111.282
RAC875_c5119_2696	1A	111.282	246666990
Tdurum_contig11349_810	1A	111.282	246667757
wsnp_Ex_rep_c67492_66096650	1A	111.282	246661381
BS00062759_51	1A	112.375	243347257
gpw3142	1A	112.375
RFL_Contig3395_1311	1A	112.375
Tdurum_contig52086_129	1A	112.375
barc158	1A	118.738
BobWhite_c66315_505	1A	118.738	248129002
Kukri_c18608_729	1A	118.738	247028372
tplb0059i08_441	1A	118.738
wsnp_Ex_c4186_7560575	1A	118.738	247011252
wsnp_Ex_c46670_52108070	1A	118.738	248129173
barc211a	1A	119.958
barc287a	1A	119.958
BS00050522_51	1B.1	0
Kukri_c18951_493	1B.1	0
wPt-0983	1B.1	7.38661
wPt-8320	1B.1	7.38661
BobWhite_c5793_372	1B.1	8.07158
BS00014831	1B.1	8.07158
BS00015608	1B.1	8.07158
BS00022323_51	1B.1	8.07158
BS00022504_51	1B.1	8.07158	2536169
BS00022505_51	1B.1	8.07158	2534654
BS00062605_51	1B.1	8.07158	27266641
BS00082565_51	1B.1	8.07158	1024608
BS00111170_51	1B.1	8.07158	1721709
Excalibur_c5562_380	1B.1	8.07158	1849552
Glu-B3	1B.1	8.07158
Kukri_c37738_417	1B.1	8.07158
Kukri_c79308_278	1B.1	8.07158	1503301
Kukri_rep_c106834_139	1B.1	8.07158	2532572
RAC875_c24163_155	1B.1	8.07158	2489513
RAC875_c30138_595	1B.1	8.07158	1504456
RFL_Contig2831_1012	1B.1	8.07158	1089944
TA001594-0748	1B.1	8.07158
Tdurum_contig28703_293	1B.1	8.07158
wPt-2395	1B.1	8.07158
wPt-2988	1B.1	8.07158
Kukri_c8390_1102	1B.1	9.16465	2570500
Kukri_c8390_1515	1B.1	9.16465	2569975
RAC875_rep_c74067_541	1B.1	9.16465	9168398
Excalibur_c30569_384	1B.1	10.2577	9168547
Kukri_c38553_173	1B.1	10.2577	9521653
Ra_c40444_302	1B.1	10.2577	9522247
RAC875_c40444_84	1B.1	10.2577	9522029
BS00066271_51	1B.1	11.8977
Excalibur_c43567_633	1B.1	11.8977	2570341
Kukri_c8390_441	1B.1	11.8977	2571758
Kukri_c8390_547	1B.1	11.8977	2571447
RAC875_c8282_644	1B.1	11.8977	2570059
BS00108242_51	1B.1	17.384	2399610
IAAV3773	1B.1	17.384	2400114
RAC875_c9457_457	1B.1	17.384	2399900
BS00022429_51	1B.1	18.4771
BS00065487_51	1B.1	18.4771
Excalibur_c2868_1808	1B.1	18.4771	2288238
Excalibur_rep_c110294_82	1B.1	18.4771
IAAV392	1B.1	18.4771	2288134
Kukri_c17467_2711	1B.1	18.4771
Kukri_c35451_437	1B.1	18.4771
RAC875_c11276_340	1B.1	18.4771
RAC875_c16981_691	1B.1	18.4771	2288224
RAC875_rep_c104133_1757	1B.1	18.4771
Tdurum_contig8791_415	1B.1	18.4771	2288816
CAP12_c1619_54	1B.1	20.6763	2844682
BS00010508	1B.1	22.3253
Excalibur_c64866_259	1B.1	22.3253
IAAV423	1B.1	22.3253	3955932
Ku_c17846_363	1B.1	22.3253
Kukri_c36151_170	1B.1	22.3253	2923335
RAC875_c1471_566	1B.1	22.3253
RAC875_c3692_2287	1B.1	22.3253	2922301
BobWhite_c56724_80	1B.1	22.8718
BS00023177_51	1B.1	22.8718
BS00109985_51	1B.1	22.8718	3657756
CAP11_c852_366	1B.1	22.8718
D_F5XZDLF01B50S3_317	1B.1	22.8718
Excalibur_c17152_852	1B.1	22.8718	4244533
Excalibur_c28255_430	1B.1	22.8718
Excalibur_c28255_482	1B.1	22.8718
Excalibur_c63663_93	1B.1	22.8718
Excalibur_c95327_126	1B.1	22.8718
Excalibur_c95327_51	1B.1	22.8718
Kukri_c29655_155	1B.1	22.8718
Kukri_c29655_194	1B.1	22.8718
Kukri_c46939_83	1B.1	22.8718
RAC875_c78751_587	1B.1	22.8718	4715242
RFL_Contig4140_1183	1B.1	22.8718
wsnp_Ex_c13421_21142520	1B.1	22.8718
wsnp_Ex_c1375_2633027	1B.1	22.8718
wsnp_Ex_c5469_9654931	1B.1	22.8718
wsnp_Ex_c5469_9655281	1B.1	22.8718	4829235
wsnp_Ku_c13229_21142262	1B.1	22.8718	3957205
wsnp_Ku_c13229_21142792	1B.1	22.8718
wsnp_Ku_rep_c103074_89904851	1B.1	22.8718
wsnp_Ku_rep_c103074_89905152	1B.1	22.8718
BobWhite_c14032_277	1B.1	23.5475
BobWhite_c28295_256	1B.1	23.5475
BobWhite_c29613_126	1B.1	23.5475
BS00003595	1B.1	23.5475
BS00003595_51	1B.1	23.5475
BS00004903	1B.1	23.5475
BS00029416_51	1B.1	23.5475	7950809
BS00029539_51	1B.1	23.5475	4634578
BS00037387_51	1B.1	23.5475	6549633
BS00064698_51	1B.1	23.5475
BS00067961_51	1B.1	23.5475	7537375
BS00072113_51	1B.1	23.5475	4631227
BS00083340_51	1B.1	23.5475
BS00089514_51	1B.1	23.5475
BS00090770_51	1B.1	23.5475	6027406
BS00098484_51	1B.1	23.5475	5849113
BS00098794_51	1B.1	23.5475	6026137
BS00100287_51	1B.1	23.5475
BS00105833_51	1B.1	23.5475	5849113
BS00105846_51	1B.1	23.5475
BS00108058_51	1B.1	23.5475
BS00110121_51	1B.1	23.5475	8380237
CAP7_c3299_316	1B.1	23.5475
CAP7_c3299_342	1B.1	23.5475
D_contig70818_696	1B.1	23.5475
Ex_c21139_812	1B.1	23.5475
Excalibur_c11666_134	1B.1	23.5475
Excalibur_c11666_996	1B.1	23.5475
Excalibur_c11848_919	1B.1	23.5475
Excalibur_c16851_232	1B.1	23.5475	6393959
Excalibur_c16851_835	1B.1	23.5475
Excalibur_c23515_1177	1B.1	23.5475	6000158
Excalibur_c37693_203	1B.1	23.5475	5939697
Excalibur_c45969_370	1B.1	23.5475	6472714
Excalibur_c46114_572	1B.1	23.5475
Excalibur_c46114_728	1B.1	23.5475
Excalibur_c54420_218	1B.1	23.5475	7756117
Excalibur_c54439_276	1B.1	23.5475
Excalibur_c55363_265	1B.1	23.5475
Excalibur_c55959_651	1B.1	23.5475
Excalibur_c64890_61	1B.1	23.5475	6351790
Excalibur_c81545_101	1B.1	23.5475
Excalibur_rep_c103414_186	1B.1	23.5475
Excalibur_rep_c116725_184	1B.1	23.5475
Excalibur_rep_c67198_530	1B.1	23.5475
GENE-0387_81	1B.1	23.5475	3248410
GENE-0815_86	1B.1	23.5475	3423271
GENE-3569_500	1B.1	23.5475
gwm264	1B.1	23.5475
gwm374.1	1B.1	23.5475
IAAV3809	1B.1	23.5475
IAAV6001	1B.1	23.5475	5749584
IAAV6899	1B.1	23.5475
IACX8860	1B.1	23.5475	9254518
Jagger_c4032_73	1B.1	23.5475	2570359
Jagger_c8952_170	1B.1	23.5475	5918324
Jagger_c8952_378	1B.1	23.5475
Ku_c31363_2165	1B.1	23.5475	5739366
Kukri_c11756_1706	1B.1	23.5475
Kukri_c1312_666	1B.1	23.5475	3984736
Kukri_c2464_592	1B.1	23.5475
Kukri_c34536_259	1B.1	23.5475	3248405
Kukri_c34536_373	1B.1	23.5475	3248494
Kukri_c38553_67	1B.1	23.5475	9521547
Kukri_c38845_821	1B.1	23.5475	3723653
Kukri_c54054_511	1B.1	23.5475	7755526
Kukri_c56333_138	1B.1	23.5475	293712916
Kukri_c56333_178	1B.1	23.5475
Kukri_c76307_259	1B.1	23.5475
Kukri_c79135_136	1B.1	23.5475	6603405
Kukri_c8592_935	1B.1	23.5475
Kukri_c8602_267	1B.1	23.5475	8198356
Kukri_c8602_730	1B.1	23.5475	9874916
Kukri_rep_c106603_618	1B.1	23.5475
Kukri_rep_c68693_86	1B.1	23.5475
Ra_c69552_1419	1B.1	23.5475
RAC875_c102411_201	1B.1	23.5475
RAC875_c11201_111	1B.1	23.5475
RAC875_c113582_346	1B.1	23.5475
RAC875_c15942_571	1B.1	23.5475	7829717
RAC875_c16352_326	1B.1	23.5475
RAC875_c21801_1262	1B.1	23.5475
RAC875_c25125_210	1B.1	23.5475
RAC875_c5243_206	1B.1	23.5475	6077353
RAC875_c5243_236	1B.1	23.5475	6077348
RAC875_c5243_479	1B.1	23.5475	6077105
RAC875_c63624_1002	1B.1	23.5475	3985531
RAC875_c63624_1040	1B.1	23.5475	3985570
RAC875_c64371_209	1B.1	23.5475	5850398
RAC875_c75971_295	1B.1	23.5475
RAC875_c75971_349	1B.1	23.5475
RAC875_c7926_467	1B.1	23.5475
RAC875_rep_c109901_811	1B.1	23.5475	5766036
RAC875_rep_c69640_88	1B.1	23.5475
RAC875_rep_c70613_78	1B.1	23.5475
RFL_Contig1118_65	1B.1	23.5475
RFL_Contig293_498	1B.1	23.5475	5726916
RFL_Contig4104_670	1B.1	23.5475	6719647
RFL_Contig5906_387	1B.1	23.5475	5820669
RFL_Contig5906_985	1B.1	23.5475	5821361
TA005766-0499	1B.1	23.5475	3423501
Tdurum_contig13811_741	1B.1	23.5475
Tdurum_contig14404_319	1B.1	23.5475	284965719
Tdurum_contig26201_77	1B.1	23.5475
Tdurum_contig29247_404	1B.1	23.5475
Tdurum_contig44219_318	1B.1	23.5475
Tdurum_contig44809_1626	1B.1	23.5475
Tdurum_contig68637_256	1B.1	23.5475
Tdurum_contig76266_134	1B.1	23.5475
Tdurum_contig76266_221	1B.1	23.5475
Tdurum_contig95782_945	1B.1	23.5475	8198292
tplb0036l23_243	1B.1	23.5475	9014370
tplb0036l23_696	1B.1	23.5475	9013917
wmc818b	1B.1	23.5475
wPt-2575	1B.1	23.5475
wPt-2762	1B.1	23.5475
wsnp_CAP11_c2307_1200406	1B.1	23.5475
wsnp_Ex_c14361_22341570	1B.1	23.5475
wsnp_Ex_c1493_2860766	1B.1	23.5475
wsnp_Ex_c50340_54659660	1B.1	23.5475
wsnp_Ex_c7705_13139890	1B.1	23.5475
wsnp_Ex_rep_c66774_65133356	1B.1	23.5475
wsnp_Ex_rep_c67198_65702998	1B.1	23.5475
wsnp_Ex_rep_c67619_66272209	1B.1	23.5475
wsnp_Ku_c1615_3178276	1B.1	23.5475	4830287
wsnp_Ku_c17177_26216230	1B.1	23.5475
wsnp_Ku_c28164_38103270	1B.1	23.5475
wsnp_Ku_c3097_5801027	1B.1	23.5475
wsnp_Ku_c8592_14575931	1B.1	23.5475	6032557
wsnp_Ra_c5485_9703900	1B.1	23.5475	5739153
BS00067012_51	1B.1	24.0939	9706843
BS00068182_51	1B.1	24.0939
Excalibur_c24303_268	1B.1	24.0939	9894008
Excalibur_c3270_1566	1B.1	24.0939	7754144
Excalibur_c6726_357	1B.1	24.0939
GENE-0211_446	1B.1	24.0939	9894044
GENE-1756_115	1B.1	24.0939
GENE-4668_244	1B.1	24.0939
IAAV426	1B.1	24.0939
Kukri_c23662_414	1B.1	24.0939
RAC875_c140_650	1B.1	24.0939	11622869
RAC875_c51663_87	1B.1	24.0939
Tdurum_contig31564_364	1B.1	24.0939
Tdurum_contig44861_1253	1B.1	24.0939	9893770
Tdurum_contig44861_237	1B.1	24.0939	9892672
wPt-0974	1B.1	24.0939
wPt-1911	1B.1	24.0939
wPt-2725	1B.1	24.0939
Ku_c8505_1424	1B.1	35.1922	15892427
BobWhite_c26045_230	1B.1	37.1413
BS00017243	1B.1	37.1413
BS00065737_51	1B.1	37.1413
BS00067003_51	1B.1	37.1413	13727218
BS00067567_51	1B.1	37.1413	17226625
BS00106306_51	1B.1	37.1413	18735611
GENE-0427_115	1B.1	37.1413	17656636
GENE-0427_442	1B.1	37.1413	17656689
IAAV2838	1B.1	37.1413	13677949
IACX16577	1B.1	37.1413
Kukri_c47342_73	1B.1	37.1413	17361968
Kukri_rep_c100936_449	1B.1	37.1413	13601341
Tdurum_contig55639_241	1B.1	37.1413	13677625
RAC875_c49924_324	1B.1	39.3285	23558442
gwm413	1B.1	45.6917		Jaiswal et al. 2012;
wmc619	1B.1	45.6917
gpw3067c	1B.1	55.0295
barc137	1B.1	57.6293
BobWhite_c3771_441	1B.1	57.6293	64073004
BobWhite_c8218_162	1B.1	57.6293	64073104
BS00009952	1B.1	57.6293
BS00010352_51	1B.1	57.6293
BS00044869_51	1B.1	57.6293	111626037
BS00066444_51	1B.1	57.6293	178561184
Excalibur_c27675_1815	1B.1	57.6293	133890188
Excalibur_c27675_912	1B.1	57.6293	133891309
Excalibur_c32608_500	1B.1	57.6293	160502658
Excalibur_c51643_145	1B.1	57.6293
Excalibur_c6497_535	1B.1	57.6293	33623792
Excalibur_rep_c106174_390	1B.1	57.6293	191331912
gwm18	1B.1	57.6293
gwm273	1B.1	57.6293
IAAV1364	1B.1	57.6293
Ku_c16382_213	1B.1	57.6293	68762566
Kukri_c147_1620	1B.1	57.6293	56393202
Kukri_rep_c106406_265	1B.1	57.6293	160498660
Kukri_rep_c111517_289	1B.1	57.6293	133890331
RAC875_c21274_235	1B.1	57.6293	191331771
RAC875_c25006_490	1B.1	57.6293	48666819
RAC875_c3457_303	1B.1	57.6293	191332176
RAC875_c3457_65	1B.1	57.6293	191331846
RAC875_c8662_140	1B.1	57.6293
RAC875_c8662_547	1B.1	57.6293
RAC875_c8662_762	1B.1	57.6293	127914888
RAC875_c8662_917	1B.1	57.6293	127914761
RAC875_rep_c70022_1648	1B.1	57.6293
RAC875_rep_c72356_51	1B.1	57.6293	57837274
TA004324-0491	1B.1	57.6293	191332148
Tdurum_contig29769_202	1B.1	57.6293
wmc611a	1B.1	57.6293
wmc626	1B.1	57.6293
wsnp_BE637864B_Ta_1_1	1B.1	57.6293	51473475
wsnp_Ku_c230_460618	1B.1	57.6293	109367722
wsnp_Ku_rep_c71900_71624324	1B.1	57.6293
wsnp_Ra_c4296_7819139	1B.1	57.6293	77812816
wsnp_Ra_c8506_14401408	1B.1	57.6293	62104592
barc1160	1B.1	58.849
BobWhite_c39153_131	1B.1	58.849
BS00005034	1B.1	58.849
BS00009715	1B.1	58.849
BS00021995_51	1B.1	58.849	69693354
BS00049927_51	1B.1	58.849	95636154
BS00067586_51	1B.1	58.849
BS00070198_51	1B.1	58.849	103498950
Excalibur_c13573_230	1B.1	58.849
gpw4331	1B.1	58.849
Ku_c5960_496	1B.1	58.849	51952751
Kukri_c11587_99	1B.1	58.849	123898066
Kukri_c19832_777	1B.1	58.849	103497510
Kukri_c26973_189	1B.1	58.849	90265803
Kukri_c5098_1902	1B.1	58.849
Kukri_c6135_150	1B.1	58.849
Ra_c15153_324	1B.1	58.849	64840731
Ra_c69176_1308	1B.1	58.849	90269056
RAC875_c47137_112	1B.1	58.849	103497570
RAC875_c75885_302	1B.1	58.849	64836610
RAC875_c8849_134	1B.1	58.849	51454047
Tdurum_contig42247_2504	1B.1	58.849
wsnp_Ex_c11976_19193550	1B.1	58.849	66456882
wsnp_Ex_c16581_25100502	1B.1	58.849	63581548
wsnp_Ex_c51156_55193734	1B.1	58.849	51952900
wsnp_Ku_c16938_25916260	1B.1	58.849	66455554
BobWhite_c11235_370	1B.1	60.0993	197835468	Jaiswal et al. 2012
BobWhite_c13450_2100	1B.1	60.0993
BobWhite_c1456_615	1B.1	60.0993	199722277
BobWhite_c17137_82	1B.1	60.0993	162523590
BobWhite_c28635_785	1B.1	60.0993	211788288
BobWhite_c28635_896	1B.1	60.0993	211788175
BobWhite_c346_253	1B.1	60.0993	214680593
BobWhite_c4236_410	1B.1	60.0993
BobWhite_c8713_420	1B.1	60.0993
BS00000496	1B.1	60.0993
BS00002378	1B.1	60.0993
BS00003567	1B.1	60.0993
BS00003634	1B.1	60.0993
BS00003677	1B.1	60.0993
BS00011390_51	1B.1	60.0993	165431592
BS00011450_51	1B.1	60.0993
BS00011712_51	1B.1	60.0993
BS00012051_51	1B.1	60.0993
BS00021946_51	1B.1	60.0993	173141735
BS00021947_51	1B.1	60.0993	162883763
BS00022133_51	1B.1	60.0993	188363254
BS00038929_51	1B.1	60.0993	187153712
BS00041947_51	1B.1	60.0993
BS00063885_51	1B.1	60.0993
BS00067434_51	1B.1	60.0993	183989816
BS00069723_51	1B.1	60.0993
BS00070139_51	1B.1	60.0993	139869422
BS00075663_51	1B.1	60.0993	187154790
BS00076696_51	1B.1	60.0993	188024452
BS00078228_51	1B.1	60.0993	160873973
BS00093841_51	1B.1	60.0993	196337838
BS00094498_51	1B.1	60.0993	183986458
BS00094499_51	1B.1	60.0993	183986491
BS00095568_51	1B.1	60.0993	215245389
BS00110148_51	1B.1	60.0993	163184299
BS00110149_51	1B.1	60.0993	163184431
BS00110480_51	1B.1	60.0993	190445093
CAP7_c1241_128	1B.1	60.0993	136934985
Ex_c11539_279	1B.1	60.0993
Excalibur_c10319_229	1B.1	60.0993
Excalibur_c32708_515	1B.1	60.0993
Excalibur_c55805_316	1B.1	60.0993	192150997
Excalibur_c59016_839	1B.1	60.0993	174178688
Excalibur_c85140_173	1B.1	60.0993
Excalibur_c9495_322	1B.1	60.0993	161454830
Excalibur_rep_c106001_513	1B.1	60.0993
Excalibur_rep_c67757_264	1B.1	60.0993	37155141
Excalibur_s113941_196	1B.1	60.0993
GENE-0136_82	1B.1	60.0993	184100343
GENE-0227_217	1B.1	60.0993
GENE-0505_443	1B.1	60.0993	209433282
GENE-0522_336	1B.1	60.0993
GENE-0549_18	1B.1	60.0993
GENE-1150_214	1B.1	60.0993
GENE-3085_533	1B.1	60.0993	142923071
GENE-4605_536	1B.1	60.0993
gwm131	1B.1	60.0993
gwm374.2	1B.1	60.0993
IAAV1808	1B.1	60.0993
IAAV2287	1B.1	60.0993	209126797
IAAV2764	1B.1	60.0993	187553019
IAAV3905	1B.1	60.0993	136024578
IAAV5704	1B.1	60.0993	211983005
IAAV6825	1B.1	60.0993
IAAV8347	1B.1	60.0993	179758678
IACX2701	1B.1	60.0993	163185105
IACX5814	1B.1	60.0993
JD_c6360_288	1B.1	60.0993	167502606
JD_c64600_281	1B.1	60.0993	183984495
Ku_c10106_313	1B.1	60.0993	168315356
Ku_c13515_171	1B.1	60.0993	189317482
Ku_c28949_178	1B.1	60.0993	168026830
Kukri_c12151_467	1B.1	60.0993	188027937
Kukri_c12151_769	1B.1	60.0993	188027635
Kukri_c12936_1505	1B.1	60.0993
Kukri_c2871_258	1B.1	60.0993
Kukri_c31554_437	1B.1	60.0993	37158663
Kukri_c34894_112	1B.1	60.0993
Kukri_c51474_334	1B.1	60.0993
Kukri_c75097_56	1B.1	60.0993	211048320
Kukri_c75399_226	1B.1	60.0993	149629051
Kukri_rep_c101550_113	1B.1	60.0993	161452126
Kukri_rep_c73393_848	1B.1	60.0993
Ra_c3083_982	1B.1	60.0993
RAC875_c24337_1280	1B.1	60.0993	188027394
RAC875_c32894_1038	1B.1	60.0993
RAC875_c32894_1116	1B.1	60.0993
RAC875_c51240_89	1B.1	60.0993
RAC875_c5796_424	1B.1	60.0993	197835787
RAC875_c6905_776	1B.1	60.0993	202376126
RAC875_c7236_3265	1B.1	60.0993
RAC875_c864_88	1B.1	60.0993
RAC875_c865_1936	1B.1	60.0993
RAC875_rep_c71685_445	1B.1	60.0993	202377611
RAC875_s105188_92	1B.1	60.0993
RFL_Contig981_1985	1B.1	60.0993
Tdurum_contig20191_171	1B.1	60.0993
Tdurum_contig25434_209	1B.1	60.0993	188028074
Tdurum_contig25434_218	1B.1	60.0993	188028083
Tdurum_contig28305_106	1B.1	60.0993	180735106
Tdurum_contig28530_380	1B.1	60.0993	179734619
Tdurum_contig29676_141	1B.1	60.0993	149166137
Tdurum_contig42217_127	1B.1	60.0993	149629954
Tdurum_contig43910_1113	1B.1	60.0993	200493491
Tdurum_contig43910_687	1B.1	60.0993	200489298
Tdurum_contig48171_189	1B.1	60.0993	144751823
Tdurum_contig57731_162	1B.1	60.0993	142920421
Tdurum_contig57731_225	1B.1	60.0993	142920484
Tdurum_contig57731_412	1B.1	60.0993	142920671
Tdurum_contig87816_268	1B.1	60.0993	183986558
tplb0029b01_1022	1B.1	60.0993	199719404
tplb0029b01_123	1B.1	60.0993	199722606
tplb0058h11_348	1B.1	60.0993	197105695
wmc156	1B.1	60.0993
wmc213	1B.1	60.0993
wsnp_BE403956B_Ta_2_3	1B.1	60.0993	194593815
wsnp_BE442716B_Ta_2_1	1B.1	60.0993	189244737
wsnp_BE442716B_Ta_2_2	1B.1	60.0993
wsnp_BE591501B_Ta_2_1	1B.1	60.0993	160796602
wsnp_CAP11_c4558_2144436	1B.1	60.0993
wsnp_CAP11_c631_419930	1B.1	60.0993	209966873
wsnp_CAP7_c940_480745	1B.1	60.0993	211983205
wsnp_Ex_c1412_2711077	1B.1	60.0993	260421635
wsnp_Ex_c2025_3799847	1B.1	60.0993
wsnp_Ex_c34966_43196962	1B.1	60.0993	211980653
wsnp_Ex_c3681_6715277	1B.1	60.0993
wsnp_Ex_c3681_6716255	1B.1	60.0993
wsnp_Ex_c37635_45347415	1B.1	60.0993
wsnp_Ex_c8865_14815305	1B.1	60.0993	168315857
wsnp_Ex_c9902_16309166	1B.1	60.0993
wsnp_Ex_rep_c66883_65286958	1B.1	60.0993
wsnp_Ex_rep_c68712_67571580	1B.1	60.0993
wsnp_Ku_c9971_16598986	1B.1	60.0993
wsnp_Ra_c2027_3945713	1B.1	60.0993
wsnp_Ra_c2027_3945764	1B.1	60.0993
wsnp_Ra_c21132_30487331	1B.1	60.0993	187549919
wsnp_RFL_Contig4726_5654774	1B.1	60.0993
barc1131	1B.1	60.6458
barc207	1B.1	60.6458
BobWhite_c33506_732	1B.1	60.6458
BS00022619_51	1B.1	60.6458	233803932
BS00070147_51	1B.1	60.6458	235802124
BS00071788_51	1B.1	60.6458	220364309
Excalibur_c14801_451	1B.1	60.6458
Excalibur_c5218_75	1B.1	60.6458	223602416
Excalibur_c90096_77	1B.1	60.6458
JD_c3116_778	1B.1	60.6458	221604144
RAC875_c87890_234	1B.1	60.6458	217589165
RAC875_c87890_312	1B.1	60.6458	217589243
RAC875_rep_c119728_146	1B.1	60.6458
TA003725-0553	1B.1	60.6458	239750407
Tdurum_contig59449_249	1B.1	60.6458	217588069
Tdurum_contig59449_400	1B.1	60.6458	217588220
Tdurum_contig81102_102	1B.1	60.6458
tplb0024i15_1754	1B.1	60.6458	237964910
wmc216	1B.1	60.6458
wmc694	1B.1	60.6458
wsnp_Ex_c6611_11451949	1B.1	60.6458	220628905
wsnp_Ex_c6611_11452297	1B.1	60.6458	220627543
BS00039583_51	1B.1	61.1922	228293323
CAP11_c2974_53	1B.1	61.1922	228288957
BobWhite_c15312_405	1B.1	61.7387	227455590
BobWhite_c20015_225	1B.1	61.7387	231793868
BobWhite_c6803_387	1B.1	61.7387	231795990
BS00022124_51	1B.1	61.7387	225865550
BS00022742_51	1B.1	61.7387
BS00022842_51	1B.1	61.7387
BS00036362_51	1B.1	61.7387	218056604
BS00072982_51	1B.1	61.7387	237727696
BS00078055_51	1B.1	61.7387	229977996
CAP12_c2759_111	1B.1	61.7387	231791697
CAP12_c424_402	1B.1	61.7387	221693764
CAP7_c12162_251	1B.1	61.7387	227927725
Excalibur_rep_c103109_88	1B.1	61.7387	240722027
Kukri_c13188_256	1B.1	61.7387	232461718
Kukri_c7905_226	1B.1	61.7387	232459123
Ra_c25590_1406	1B.1	61.7387	230842550
Ra_c6701_506	1B.1	61.7387
RAC875_c6701_291	1B.1	61.7387	232754347
RAC875_c94534_75	1B.1	61.7387
Tdurum_contig100413_237	1B.1	61.7387
Tdurum_contig42062_651	1B.1	61.7387
Tdurum_contig50473_889	1B.1	61.7387	227933801
Tdurum_contig58301_336	1B.1	61.7387	230476911
Tdurum_contig60509_232	1B.1	61.7387	224913366
Tdurum_contig63834_340	1B.1	61.7387	230195097
wPt-1248	1B.1	61.7387
wsnp_BE495786B_Ta_2_2	1B.1	61.7387	221270246
wsnp_CAP11_c6264_2895652	1B.1	61.7387	230955728
wsnp_Ex_c1600_3051075	1B.1	61.7387	230956437
wsnp_Ex_c17707_26454940	1B.1	61.7387	224914395
wsnp_Ex_c53976_57027635	1B.1	61.7387	225729952
wsnp_Ex_c5679_9976893	1B.1	61.7387	232461568
wsnp_Ku_c21356_31093507	1B.1	61.7387
wsnp_Ku_c33028_42580216	1B.1	61.7387	225730018
wsnp_Ra_c11232_18256748	1B.1	61.7387	240721915
wsnp_Ra_c19148_28288923	1B.1	61.7387
wsnp_Ra_c25590_35156699	1B.1	61.7387	230842556
wsnp_Ra_c29782_39115548	1B.1	61.7387	224913050
wsnp_Ra_c5088_9081927	1B.1	61.7387	225732286
BobWhite_c16005_289	1B.1	62.2882
BS00010130_51	1B.1	62.2882	216505537
BS00010475	1B.1	62.2882
BS00010779	1B.1	62.2882
BS00010888	1B.1	62.2882
BS00012456	1B.1	62.2882
BS00106626_51	1B.1	62.2882
IACX11291	1B.1	62.2882	216505340
IACX5821	1B.1	62.2882
IACX9097	1B.1	62.2882	216505476
IACX9510	1B.1	62.2882	216505415
IACX9622	1B.1	62.2882	216505604
Kukri_c559_193	1B.1	62.2882
RAC875_c8888_802	1B.1	62.2882
RAC875_s110519_303	1B.1	62.2882
Tdurum_contig87938_342	1B.1	62.2882	224991412
wsnp_BG606586B_Ta_2_13	1B.1	62.2882	218059280
wsnp_JD_c11014_11565501	1B.1	62.2882
BS00010399_51	1B.1	63.3812	226077260
BS00012250	1B.1	63.3812
BS00012250_51	1B.1	63.3812	226077558
Ex_c102909_778	1B.1	63.3812	226854931
Excalibur_c23992_436	1B.1	63.3812	226851186
Excalibur_c48379_116	1B.1	63.3812	226849438
Excalibur_c48379_413	1B.1	63.3812	226848986
Excalibur_c48379_461	1B.1	63.3812	226848938
IACX11029	1B.1	63.3812	226077408
Kukri_c27693_260	1B.1	63.3812	226851213
Kukri_c27693_551	1B.1	63.3812
Kukri_rep_c104054_174	1B.1	63.3812	226852343
Ra_c62804_1641	1B.1	63.3812	226848941
RAC875_c23743_552	1B.1	63.3812
wsnp_Ex_c23992_33235984	1B.1	63.3812	226849804
BS00001414	1B.1	63.9277
BS00066007_51	1B.1	63.9277
CAP12_c4007_435	1B.1	63.9277
CAP8_c4452_431	1B.1	63.9277
Excalibur_c30955_479	1B.1	63.9277
GENE-0524_302	1B.1	63.9277
GENE-1476_579	1B.1	63.9277
IACX3595	1B.1	63.9277
IACX5921	1B.1	63.9277
Kukri_c73734_175	1B.1	63.9277
Kukri_c9593_381	1B.1	63.9277	238256962
RAC875_c32077_284	1B.1	63.9277
RAC875_c46151_243	1B.1	63.9277
Tdurum_contig42490_1315	1B.1	63.9277
Tdurum_contig83770_218	1B.1	63.9277
wsnp_BF485168B_Ta_2_1	1B.1	63.9277
wsnp_CAP11_c543_375403	1B.1	63.9277	235273606
wsnp_CAP8_rep_c4452_2170021	1B.1	63.9277	235273788
wsnp_Ex_c7447_12751589	1B.1	63.9277	238256220
wsnp_Ex_c7447_12752449	1B.1	63.9277	238257113
BobWhite_c41673_67	1B.1	64.4742	242870316
BS00030251_51	1B.1	64.4742
BS00068083_51	1B.1	64.4742
BS00086854_51	1B.1	64.4742	241895904
CAP11_c2913_115	1B.1	64.4742	241939127
GENE-0120_397	1B.1	64.4742
gpw4002	1B.1	64.4742
Kukri_c66451_128	1B.1	64.4742	242408934
RAC875_rep_c109215_398	1B.1	64.4742	241451629
TA004081-0677	1B.1	64.4742
Tdurum_contig25457_175	1B.1	64.4742	243167118
Tdurum_contig42797_2922	1B.1	64.4742	241528420
wsnp_Ex_c402_791183	1B.1	64.4742	241527555
wsnp_Ex_c5245_9283053	1B.1	64.4742
wsnp_Ex_rep_c69766_68723140	1B.1	64.4742
wsnp_JD_c6331_7499060	1B.1	64.4742	243039596
wsnp_Ku_c33530_43012957	1B.1	64.4742
wsnp_Ku_c7266_12549538	1B.1	64.4742
BS00093475_51	1B.1	65.0207	246877577
Kukri_rep_c111991_498	1B.1	65.0207	246708682
RAC875_c4135_1782	1B.1	65.0207	243784248
RAC875_c95548_156	1B.1	65.0207	248852570
Tdurum_contig42755_1086	1B.1	65.0207	246877137
wsnp_Ex_c1440_2764269	1B.1	65.0207	247771597
wsnp_Ex_c1440_2764867	1B.1	65.0207	247770027
wsnp_Ex_c18462_27305612	1B.1	65.0207	243784004
wsnp_Ex_c21559_30710510	1B.1	65.0207	246868492
wsnp_Ex_c8625_14468525	1B.1	65.0207	246706842
wsnp_Ku_c15419_24019436	1B.1	65.0207	243784098
BobWhite_c35484_282	1B.1	65.5671	250451188
BS00002301	1B.1	65.5671
BS00067769_51	1B.1	65.5671
Glu-B1	1B.1	65.5671
IACX4461	1B.1	65.5671	246278530
RAC875_c16391_426	1B.1	65.5671
wsnp_Ex_c58292_59652859	1B.1	65.5671	246278690
wsnp_Ex_rep_c101231_86636951	1B.1	65.5671	243809310
CAP8_c818_370	1B.1	66.9188	248823838
gpw3067b	1B.1	66.9188
BS00082071_51	1B.1	67.4653	149659620
BS00089563_51	1B.1	67.4653	245595614
Kukri_c8235_371	1B.1	67.4653	149659768
tplb0048b10_1365	1B.1	67.4653	248378389
wsnp_Ex_c4808_8584315	1B.1	67.4653	249877548
wsnp_Ku_c8235_14030979	1B.1	67.4653	149659757
BobWhite_c11044_322	1B.1	68.0117	256325488
BobWhite_c43917_288	1B.1	68.0117
BobWhite_c5812_440	1B.1	68.0117
BS00001835_51	1B.1	68.0117	245149209
BS00009706	1B.1	68.0117
BS00012480	1B.1	68.0117
BS00024320_51	1B.1	68.0117	254441732
BS00039740_51	1B.1	68.0117
BS00060100_51	1B.1	68.0117	250358993
BS00062724_51	1B.1	68.0117
BS00062880_51	1B.1	68.0117
BS00063092_51	1B.1	68.0117	244795836
BS00064032_51	1B.1	68.0117
BS00065217_51	1B.1	68.0117
BS00076405_51	1B.1	68.0117	246510320
BS00086083_51	1B.1	68.0117	256677054
Ex_c11930_509	1B.1	68.0117	256967631
Excalibur_c10496_651	1B.1	68.0117
Excalibur_c112015_118	1B.1	68.0117	256288412
Excalibur_c12994_1060	1B.1	68.0117	246043355
Excalibur_c14911_466	1B.1	68.0117	249893479
Excalibur_c60931_1260	1B.1	68.0117	245151006
Excalibur_c9149_1326	1B.1	68.0117
Excalibur_c9149_1789	1B.1	68.0117
IAAV3802	1B.1	68.0117	256676704
IAAV4667	1B.1	68.0117
IACX11320	1B.1	68.0117	253848381
Ku_c106533_550	1B.1	68.0117	246042997
Ku_c207_1431	1B.1	68.0117	244798675
Ku_c956_1797	1B.1	68.0117
Kukri_c13043_1084	1B.1	68.0117	256677020
Kukri_c13043_1293	1B.1	68.0117	256676811
Kukri_c13043_832	1B.1	68.0117	256677272
Kukri_c15391_468	1B.1	68.0117	253848578
Kukri_c39698_228	1B.1	68.0117
Kukri_c45852_78	1B.1	68.0117	243757792
Kukri_c7770_176	1B.1	68.0117	253122099
Kukri_c9133_2211	1B.1	68.0117	254236036
Kukri_c9133_534	1B.1	68.0117	254237713
Kukri_rep_c103359_233	1B.1	68.0117
Kukri_rep_c113407_250	1B.1	68.0117
Ra_c1211_3306	1B.1	68.0117
Ra_c2748_671	1B.1	68.0117
RAC875_c24895_311	1B.1	68.0117
RFL_Contig4235_707	1B.1	68.0117
RFL_Contig5139_568	1B.1	68.0117
TA004824-0802	1B.1	68.0117
Tdurum_contig30517_174	1B.1	68.0117	256288446
Tdurum_contig30517_310	1B.1	68.0117	256288582
Tdurum_contig30517_578	1B.1	68.0117	256288850
Tdurum_contig42852_667	1B.1	68.0117	249896913
Tdurum_contig47550_699	1B.1	68.0117	253122199
Tdurum_contig604_356	1B.1	68.0117
Tdurum_contig8158_269	1B.1	68.0117	246162207
Tdurum_contig85620_467	1B.1	68.0117	256325388
wPt-0202	1B.1	68.0117
wPt-0506	1B.1	68.0117
wPt-2315	1B.1	68.0117
wsnp_CAP11_c287_244799	1B.1	68.0117
wsnp_Ex_c13109_20725640	1B.1	68.0117
wsnp_Ex_c15611_23928961	1B.1	68.0117	254237563
wsnp_Ex_c15611_23929128	1B.1	68.0117	254237730
wsnp_Ex_c21198_30327016	1B.1	68.0117	251818905
wsnp_Ex_c23235_32471767	1B.1	68.0117
wsnp_Ex_c24318_33561600	1B.1	68.0117
wsnp_Ex_c24318_33562395	1B.1	68.0117
wsnp_Ex_c5101_9052671	1B.1	68.0117	254236705
wsnp_Ex_c5101_9053178	1B.1	68.0117	254237211
wsnp_Ex_c7585_12955306	1B.1	68.0117	251559846
wsnp_Ex_c7585_12957020	1B.1	68.0117	251561541
wsnp_Ex_c9577_15857465	1B.1	68.0117
wsnp_Ex_c9577_15857679	1B.1	68.0117
wsnp_Ex_rep_c107911_91350866	1B.1	68.0117	254033225
wsnp_Ex_rep_c107911_91350930	1B.1	68.0117	254033161
wsnp_Ex_rep_c66389_64588992	1B.1	68.0117	246196508
wsnp_Ex_rep_c66389_64589189	1B.1	68.0117	246195605
wsnp_Ku_c13043_20902807	1B.1	68.0117	256678230
wsnp_Ku_c4175_7603236	1B.1	68.0117	256968178
wsnp_Ku_rep_c89089_82009060	1B.1	68.0117	251816500
wsnp_Ra_c2748_5223434	1B.1	68.0117	251177337
BS00089031_51	1B.1	68.5582
BS00012443	1B.1	69.6513
BS00055864_51	1B.1	69.6513	251167601
BS00055866_51	1B.1	69.6513	251167759
GENE-0487_644	1B.1	69.6513
GENE-0487_795	1B.1	69.6513
IACX11274	1B.1	69.6513
RAC875_c103613_441	1B.1	69.6513
RAC875_c87950_333	1B.1	69.6513	257086890
BS00067627_51	1B.1	70.1978
BS00076394_51	1B.1	70.1978	251622396
Excalibur_c15617_425	1B.1	70.1978
Excalibur_c64439_87	1B.1	70.1978
IACX299	1B.1	70.1978	258546184
Jagger_c7242_85	1B.1	70.1978
Kukri_c20486_255	1B.1	70.1978
Kukri_c51864_225	1B.1	70.1978
Kukri_c7657_651	1B.1	70.1978	258546142
Kukri_c7657_986	1B.1	70.1978	258545752
Kukri_c8143_355	1B.1	70.1978	252596433
Kukri_c9752_793	1B.1	70.1978	252600148
RAC875_c13877_1015	1B.1	70.1978
RAC875_c1413_597	1B.1	70.1978	252596289
Tdurum_contig11896_550	1B.1	70.1978
Tdurum_contig69792_167	1B.1	70.1978	252600248
BS00078029_51	1B.1	71.2908
Kukri_c1932_300	1B.1	71.2908
Kukri_c1932_624	1B.1	71.2908
gwm403b	1B.1	71.8373
Ku_c8310_865	1B.1	71.8373	260677457
Kukri_c44709_96	1B.1	71.8373	16908391
wsnp_Ex_rep_c67299_65844168	1B.1	71.8373	258599722
wsnp_Ex_rep_c67299_65845319	1B.1	71.8373
BobWhite_c16206_317	1B.1	76.7713	262834446
BS00022775_51	1B.1	76.7713	267224140
CAP7_c1137_53	1B.1	76.7713
Excalibur_c25353_1171	1B.1	76.7713
Excalibur_rep_c107047_469	1B.1	76.7713
Excalibur_rep_c107047_605	1B.1	76.7713
Excalibur_rep_c107047_679	1B.1	76.7713
Excalibur_rep_c107047_742	1B.1	76.7713
Excalibur_rep_c107047_93	1B.1	76.7713
IACX7705	1B.1	76.7713
IACX886	1B.1	76.7713	267222882
RAC875_c16753_1063	1B.1	76.7713
Tdurum_contig96049_200	1B.1	76.7713	263613139
wsnp_Ex_c29186_38247956	1B.1	76.7713	271480718
BS00072289_51	1B.1	77.3208
BobWhite_c17032_179	1B.1	80.0557	268839213
BS00022577_51	1B.1	80.0557	264875318
BS00064349_51	1B.1	80.0557
BS00066278_51	1B.1	80.0557
CAP8_c4595_252	1B.1	80.0557	271210757
CAP8_rep_c4408_182	1B.1	80.0557	271210857
Excalibur_c93510_360	1B.1	80.0557
IACX1240	1B.1	80.0557	264623529
IACX1891	1B.1	80.0557	264874558
IACX8280	1B.1	80.0557
IACX906	1B.1	80.0557	265974582
Kukri_c19247_53	1B.1	80.0557	265975136
Kukri_c19247_711	1B.1	80.0557	265978249
Kukri_c30461_857	1B.1	80.0557	269046329
RAC875_c4908_1539	1B.1	80.0557	264622905
RAC875_c64190_212	1B.1	80.0557	267348499
RFL_Contig2736_827	1B.1	80.0557	264888894
TA003586-0637	1B.1	80.0557	265978156
Tdurum_contig10362_328	1B.1	80.0557	268379104
Tdurum_contig10362_555	1B.1	80.0557	268378877
Tdurum_contig15015_883	1B.1	80.0557	264874419
wsnp_BE494527B_Ta_2_1	1B.1	80.0557	264623595
wsnp_BE590634B_Ta_2_1	1B.1	80.0557	264874670
wsnp_BE590634B_Ta_2_5	1B.1	80.0557	264874558
wsnp_CAP11_rep_c4253_2009273	1B.1	80.0557	271210707
wsnp_Ex_c18384_27213023	1B.1	80.0557	267349117
wsnp_Ex_c3147_5816957	1B.1	80.0557	264890496
wsnp_Ku_c56140_59771244	1B.1	80.0557	264875410
BobWhite_c34030_646	1B.1	81.1488	266808479
RAC875_c16136_1597	1B.1	81.1488	264638564
RFL_Contig2826_1274	1B.1	81.1488	266809407
RFL_Contig2826_1367	1B.1	81.1488	266809500
RFL_Contig2826_614	1B.1	81.1488	266807214
BobWhite_c42716_71	1B.1	81.6953
BS00110231_51	1B.1	81.6953	264104328
Excalibur_c40808_441	1B.1	81.6953	271773647
Excalibur_c40808_585	1B.1	81.6953	266065689
Excalibur_rep_c72368_68	1B.1	81.6953	270165011
Excalibur_rep_c96924_118	1B.1	81.6953	265497901
RAC875_c1785_366	1B.1	81.6953	265514794
RAC875_c47427_75	1B.1	81.6953
RFL_Contig5937_1677	1B.1	81.6953	265515431
RFL_Contig5937_1699	1B.1	81.6953	265515453
wsnp_Ex_rep_c66255_64400455	1B.1	81.6953	265514710
gpw4311	1B.1	88.141
gwm274a	1B.1	88.141
BS00002250	1B.1	88.778
BS00022411_51	1B.1	88.778	272811101
gwm153	1B.1	88.778
Tdurum_contig57927_171	1B.1	88.778	272810691
Tdurum_contig57927_460	1B.1	88.778	272810980
wmc673a	1B.1	88.778
BobWhite_c20621_541	1B.1	89.3244
BobWhite_c20621_683	1B.1	89.3244
BobWhite_rep_c54139_273	1B.1	89.3244	274329839
IACX4411	1B.1	89.3244
RAC875_c15190_1089	1B.1	89.3244	274739577
RAC875_rep_c114694_99	1B.1	89.3244	274739659
wsnp_Ex_rep_c78209_74462664	1B.1	89.3244
wsnp_JD_c20621_18304110	1B.1	89.3244
wsnp_Ex_c15796_24173348	1B.1	89.8709	274438350
BobWhite_c13124_430	1B.1	90.4174	274769712
BobWhite_c36862_84	1B.1	90.4174
BS00067525_51	1B.1	90.4174	272148882
CAP12_c5744_162	1B.1	90.4174	272148687
Ex_c4206_502	1B.1	90.4174
Ex_c4206_559	1B.1	90.4174
Excalibur_c46797_317	1B.1	90.4174
Excalibur_c56999_109	1B.1	90.4174	274608659
Kukri_c66214_59	1B.1	90.4174	275525604
RAC875_c30786_411	1B.1	90.4174
RAC875_c4190_337	1B.1	90.4174
RAC875_c42275_224	1B.1	90.4174
RAC875_c839_352	1B.1	90.4174
tplb0043k02_1114	1B.1	90.4174
tplb0043k02_463	1B.1	90.4174	274608960
BS00003633	1B.1	90.9638
BS00003633_51	1B.1	90.9638	278835305
BS00087544_51	1B.1	90.9638
Excalibur_c37496_271	1B.1	90.9638	278834541
Tdurum_contig11077_122	1B.1	90.9638	278835569
wPt-6975	1B.1	90.9638
wPt-2257	1B.1	93.063
wmc44	1B.2	0
BobWhite_c44164_402	1B.2	0.613528
BS00078414_51	1B.2	0.613528
RAC875_c20798_336	1B.2	0.613528	286118848
BS00000033	1B.2	1.163
IACX2234	1B.2	1.163	287054179
RFL_Contig5022_2001	1B.2	1.163	285230268
Tdurum_contig18557_228	1B.2	1.163	285218958
Tdurum_contig55429_147	1B.2	1.163	287054069
Tdurum_contig75589_317	1B.2	1.163
tplb0034g09_1257	1B.2	1.163
tplb0043a07_1411	1B.2	1.163	277969808
Excalibur_rep_c71107_517	1B.2	1.70947
Kukri_rep_c102001_420	1B.2	1.70947
Kukri_rep_c102001_59	1B.2	1.70947	287345386
RAC875_rep_c104133_703	1B.2	1.70947
RAC875_rep_c114580_267	1B.2	1.70947
wsnp_CAP12_c1337_682282	1B.2	1.70947	285274878
wsnp_Ra_rep_c106049_89905448	1B.2	1.70947
RAC875_c34361_709	1B.2	2.25894
BobWhite_c8293_236	1B.2	3.90789
Ex_c4436_1947	1B.2	3.90789	293178625
Kukri_rep_c103550_213	1B.2	3.90789	291075271
wsnp_CAP11_rep_c4138_1957291	1B.2	3.90789
wsnp_CAP11_rep_c4138_1957470	1B.2	3.90789
wsnp_Ex_c4436_7981037	1B.2	3.90789	293178839
BS00037246_51	1B.2	4.45436
CAP7_rep_c6352_375	1B.2	5.00083
Excalibur_c15389_501	1B.2	5.00083
Kukri_c8395_1352	1B.2	5.00083
TA002215-1444	1B.2	5.00083
Tdurum_contig4997_816	1B.2	5.00083
Tdurum_contig4997_974	1B.2	5.00083
Excalibur_c35888_208	1B.2	6.0939
GENE-0223_239	1B.2	6.0939
BS00017895	1B.2	7.18697
BS00021877_51	1B.2	7.18697
BS00084990_51	1B.2	7.18697	294782900
Excalibur_c11190_617	1B.2	7.18697
gpw4305a	1B.2	7.18697
IACX17310	1B.2	7.18697
Kukri_c15757_1117	1B.2	7.18697
RAC875_c3001_1236	1B.2	7.18697
RAC875_c3001_808	1B.2	7.18697
Tdurum_contig10354_170	1B.2	7.18697	293898719
Tdurum_contig10354_270	1B.2	7.18697	293898819
Tdurum_contig62905_530	1B.2	7.18697	293900512
CAP7_c1788_146	1B.2	8.28004
Kukri_c44604_203	1B.2	8.28004
Kukri_c5873_645	1B.2	8.28004
TA002645-0060	1B.2	8.28004
Tdurum_contig42558_134	1B.2	8.28004
Tdurum_contig84791_198	1B.2	8.28004
wsnp_CAP11_c2596_1325540	1B.2	8.28004	293719707
BobWhite_c11756_79	1B.2	9.61369
BobWhite_c1824_1445	1B.2	9.61369
BobWhite_c42696_188	1B.2	9.61369
BobWhite_c4482_73	1B.2	9.61369
BS00011892_51	1B.2	9.61369
BS00036189_51	1B.2	9.61369
BS00063302_51	1B.2	9.61369	294637060
BS00063551_51	1B.2	9.61369
BS00063686_51	1B.2	9.61369
D_contig03023_692	1B.2	9.61369
Excalibur_c35289_64	1B.2	9.61369
Excalibur_c39284_949	1B.2	9.61369	291403024
Excalibur_c5888_169	1B.2	9.61369	291402368
Excalibur_c5888_641	1B.2	9.61369
gpw1077b	1B.2	9.61369
IAAV4884	1B.2	9.61369	294450519
IAAV6133	1B.2	9.61369	291804212
Jagger_c2379_126	1B.2	9.61369
Kukri_c59535_186	1B.2	9.61369
RAC875_c13829_108	1B.2	9.61369
RAC875_c13829_144	1B.2	9.61369
RAC875_c13829_224	1B.2	9.61369
RAC875_c13829_413	1B.2	9.61369
RAC875_rep_c105597_205	1B.2	9.61369	292124129
RFL_Contig3165_667	1B.2	9.61369
RFL_Contig785_1700	1B.2	9.61369
RFL_Contig785_535	1B.2	9.61369
Tdurum_contig13879_919	1B.2	9.61369	291803399
Tdurum_contig41999_2908	1B.2	9.61369	279252371
Tdurum_contig45965_563	1B.2	9.61369
tPt-6091	1B.2	9.61369
wPt-1672	1B.2	9.61369
wPt-1786	1B.2	9.61369
wsnp_Ku_c2797_5284087	1B.2	9.61369	279250887
wmc367	1B.2	10.323
wPt-1973	1B.2	10.323
BobWhite_rep_c62955_567	1B.2	11.528
BS00063028_51	1B.2	11.528
Excalibur_c55186_351	1B.2	11.528	289342509
GENE-0543_201	1B.2	11.528
RAC875_c102886_73	1B.2	11.528	289061494
RAC875_c28629_101	1B.2	11.528	289059645
Tdurum_contig15699_236	1B.2	11.528
wsnp_Ex_c649_1279852	1B.2	11.528	291293942
barc80	1B.2	14.8114
BS00001128_51	1B.2	14.8114
BS00104270_51	1B.2	14.8114	289148323
Ex_c6112_1248	1B.2	14.8114
Excalibur_rep_c102616_317	1B.2	14.8114	289746593
Excalibur_rep_c69522_83	1B.2	14.8114	289745945
Kukri_c44587_130	1B.2	14.8114
Kukri_c94613_637	1B.2	14.8114	289746500
Kukri_rep_c110309_129	1B.2	14.8114	289746103
Kukri_rep_c111174_132	1B.2	14.8114	289746463
RAC875_rep_c111730_97	1B.2	14.8114	289755118
Tdurum_contig1631_240	1B.2	14.8114	288888919
Tdurum_contig42960_865	1B.2	14.8114
Tdurum_contig58710_516	1B.2	14.8114	290132618
Tdurum_contig60566_269	1B.2	14.8114	288982769
Tdurum_contig92835_177	1B.2	14.8114	289531179
wsnp_BE446672B_Ta_2_1	1B.2	14.8114	289532916
wsnp_Ex_c17990_26770800	1B.2	14.8114
wsnp_Ex_c24777_34031473	1B.2	14.8114
Glu-D3	1D	0
BS00000744	1D	4.77638
BS00000744_51	1D	4.77638	457025
BS00094793_51	1D	4.77638
Kukri_c83523_57	1D	4.77638	532350
RAC875_c2070_566	1D	4.77638	344728
RAC875_c2070_893	1D	4.77638	344401
wsnp_Ex_c278_538285	1D	4.77638	344165
wsnp_Ex_c41048_47969948	1D	4.77638	456875
wsnp_JD_c3091_4079762	1D	4.77638	456787
BobWhite_c4303_524	1D	5.32285
Excalibur_c12254_2003	1D	5.32285	384464
Excalibur_c35316_137	1D	5.32285
gdm33b	1D	5.32285
IAAV1194	1D	5.32285
Kukri_c20775_56	1D	5.32285	384458
tplb0025b13_2687	1D	5.32285
wPt-4647	1D	5.32285
wPt-4971	1D	5.32285
barc149	1D	10.4128
Kukri_c44392_88	1D	24.7146
BobWhite_c1715_887	1D	26.4006	2774404
wsnp_Ex_c1085_2078686	1D	26.4006	2773996
wsnp_Ex_c1085_2078944	1D	26.4006	2774254
BS00003751	1D	43.0076
BS00089269_51	1D	43.0076	4423965
BS00089270_51	1D	43.0076	4422045
Excalibur_c16851_142	1D	43.0076
RAC875_c23587_447	1D	43.0076
RAC875_c23587_548	1D	43.0076
RFL_Contig1338_2062	1D	43.0076	4423929
wsnp_Ex_c7252_12454704	1D	43.0076	4080620
CAP12_c46_333	1D	45.7882	9225177
RAC875_c27954_378	1D	50.2444	7116169
Kukri_c33670_261	1D	60.8398	7927678
Kukri_c33670_506	1D	60.8398	7927433
Kukri_c22313_166	1D	61.3862
gpw2217	1D	67.9166
gwm337	1D	71.8206
wsnp_Ku_c19622_29138795	1D	71.8206	11526525
BS00000717_51	1D	73.4696	10054208
BS00000721_51	1D	73.4696	10053999
IACX589	1D	73.4696	10053546
RAC875_c62_1514	1D	73.4696	10054407
RAC875_c62_1546	1D	73.4696	10054439
RAC875_c62_321	1D	73.4696	10052892
RFL_Contig5594_1283	1D	73.4696	10054439
RFL_Contig5594_873	1D	73.4696	10054029
wsnp_BE405518D_Ta_2_3	1D	73.4696	10053749
wsnp_BE586140D_Ta_2_2	1D	73.4696	10053630
wsnp_Ex_c6974_12025571	1D	73.4696
wsnp_Ex_rep_c101500_86856089	1D	73.4696
wsnp_Ex_rep_c101500_86856438	1D	73.4696
wsnp_Ex_rep_c101500_86856679	1D	73.4696
barc229b	1D	74.5627
BobWhite_c28133_87	1D	74.5627
BobWhite_c5419_643	1D	74.5627
BobWhite_c5419_861	1D	74.5627
BobWhite_c816_289	1D	74.5627
BS00002867	1D	74.5627
BS00004070	1D	74.5627
BS00004070_51	1D	74.5627
BS00004145	1D	74.5627
BS00004356	1D	74.5627
BS00012350	1D	74.5627
BS00013397	1D	74.5627
BS00024262_51	1D	74.5627	55741035
BS00031658_51	1D	74.5627
BS00033405_51	1D	74.5627	55730865
BS00051826_51	1D	74.5627
BS00063799_51	1D	74.5627
BS00065510_51	1D	74.5627
BS00065722_51	1D	74.5627
BS00066391_51	1D	74.5627
BS00066395_51	1D	74.5627
BS00066920_51	1D	74.5627
BS00067620_51	1D	74.5627
BS00072193_51	1D	74.5627	32238672
BS00074817_51	1D	74.5627
BS00077237_51	1D	74.5627
BS00083531_51	1D	74.5627	54923589
BS00094471_51	1D	74.5627
BS00096547_51	1D	74.5627
BS00100990_51	1D	74.5627
CAP12_c2978_93	1D	74.5627
CAP8_c879_120	1D	74.5627
D_contig16934_681	1D	74.5627
D_contig37339_168	1D	74.5627	88739589
D_GDRF1KQ02G72YO_156	1D	74.5627
Excalibur_c21172_952	1D	74.5627	102417513
Excalibur_c34167_128	1D	74.5627
Excalibur_c4030_1770	1D	74.5627
Excalibur_c46695_219	1D	74.5627	31971998
Excalibur_c5958_1270	1D	74.5627
Excalibur_c5958_1398	1D	74.5627
Excalibur_c89925_179	1D	74.5627
IAAV4760	1D	74.5627	71482863
IAAV4794	1D	74.5627
IAAV5348	1D	74.5627	31976432
IAAV614	1D	74.5627
IAAV739	1D	74.5627	88740321
IACX11153	1D	74.5627	91642960
IACX12270	1D	74.5627
IACX5018	1D	74.5627
IACX6432	1D	74.5627
Ku_c9864_772	1D	74.5627
Kukri_c20844_116	1D	74.5627	81247252
Kukri_c21718_661	1D	74.5627
Kukri_c24648_262	1D	74.5627
Kukri_c3008_233	1D	74.5627
Kukri_c3008_329	1D	74.5627
Kukri_c44738_477	1D	74.5627	80151081
Kukri_c47895_471	1D	74.5627
Kukri_c49577_630	1D	74.5627	55730627
Kukri_c5113_1082	1D	74.5627
Kukri_c53398_200	1D	74.5627	32218663
Kukri_c6167_1271	1D	74.5627	54924055
Kukri_c97137_329	1D	74.5627
Kukri_c9864_1220	1D	74.5627
Kukri_c9864_936	1D	74.5627
Kukri_rep_c112609_711	1D	74.5627
Kukri_rep_c72587_123	1D	74.5627
RAC875_c17951_108	1D	74.5627
RAC875_c35094_476	1D	74.5627
RAC875_c3762_710	1D	74.5627
RAC875_c48997_1160	1D	74.5627	64561396
RAC875_c82888_83	1D	74.5627
RAC875_c8932_740	1D	74.5627
RAC875_rep_c69508_215	1D	74.5627
RAC875_rep_c81479_191	1D	74.5627
RFL_Contig5232_4612	1D	74.5627	57439151
Tdurum_contig36962_250	1D	74.5627
wmc339	1D	74.5627
wmc590	1D	74.5627
wPt-0413	1D	74.5627
wPt-9380	1D	74.5627
wsnp_BE445121D_Ta_2_2	1D	74.5627
wsnp_CAP8_c458_368125	1D	74.5627	64561546
wsnp_CAP8_c458_368155	1D	74.5627	64561516
Ex_c45673_700	1D	75.6557	42373838
IAAV4500	1D	75.6557	76204550
TA001371-0399	1D	75.6557
BobWhite_c28341_51	1D	76.2022
gwm458	1D	76.2022
JD_c51136_288	1D	76.2022	29233745
Kukri_rep_c99813_69	1D	76.2022
wsnp_Ex_c3372_6195001	1D	76.2022	29234088
wsnp_Ex_rep_c70574_69491038	1D	76.2022	31193648
barc240b	1D	76.7547
TA003808-0996	1D	76.7547
wmc429	1D	76.7547
barc169	1D	77.982
Excalibur_c33661_412	1D	79.2244	92371773
barc210	1D	80.3296
BS00038418_51	1D	80.3296	95990262
BS00066446_51	1D	80.3296
BobWhite_c22710_152	1D	96.1365
BS00063907_51	1D	96.1365
BS00093390_51	1D	96.1365	117685325
CAP12_c544_164	1D	96.1365
D_contig20248_176	1D	96.1365
D_GDS7LZN02GSCOW_131	1D	96.1365	111618803
Excalibur_c8231_398	1D	96.1365	111620311
Excalibur_c8301_1555	1D	96.1365	111622534
Excalibur_rep_c103577_181	1D	96.1365	119800821
gpw4392	1D	96.1365
IAAV3490	1D	96.1365
IAAV724	1D	96.1365	116192927
IAAV9177	1D	96.1365
Kukri_rep_c110316_116	1D	96.1365	111620624
Ra_c21472_1369	1D	96.1365
RAC875_c10083_154	1D	96.1365
RAC875_c35777_484	1D	96.1365
RAC875_c5341_106	1D	96.1365	114909301
RAC875_c55026_311	1D	96.1365	119801025
RFL_Contig4705_3207	1D	96.1365
wsnp_Ex_c35886_43949442	1D	96.1365	117681412
wsnp_Ex_c35886_43950102	1D	96.1365	117683122
wsnp_Ex_c35886_43950574	1D	96.1365	117684051
wsnp_Ex_rep_c111610_93458148	1D	96.1365
wsnp_Ex_rep_c71376_70138381	1D	96.1365	117685591
wsnp_Ku_c40309_48558476	1D	96.1365
gpw0360	1D	97.5258
BS00022188_51	1D	124.991	123044725
gpw4301	1D	126.29
RAC875_c28211_403	1D	134.146	126406258
BobWhite_c2540_468	1D	141.338	128364527
BobWhite_c5785_78	1D	141.338	128665969
CAP12_c2761_184	1D	141.338	127400892
CAP7_c6937_354	1D	141.338	128103344
CAP8_c2971_73	1D	141.338	127447037
D_contig08028_419	1D	141.338	127923915
D_contig10329_117	1D	141.338
Excalibur_c17937_1157	1D	141.338
Excalibur_c20462_128	1D	141.338
RAC875_c51493_471	1D	141.338	128665452
RAC875_c68124_105	1D	141.338	127314904
RFL_Contig54_1297	1D	141.338	128364693
wmc609	1D	141.338
wsnp_BE591290B_Ta_2_7	1D	141.338	128364718
gdm111	1D	145.072		Arif et al. 2012
barc1170	1D	145.693
barc211b	1D	145.693
barc287b	1D	145.693
barc62	1D	145.693
BobWhite_c10251_382	1D	145.693
BobWhite_c1027_474	1D	145.693	131752213
BobWhite_c14363_480	1D	145.693
BobWhite_c14422_282	1D	145.693	127620118
BobWhite_c1783_550	1D	145.693	127984453
BobWhite_c1824_1380	1D	145.693
BobWhite_c1897_1010	1D	145.693
BobWhite_c1897_440	1D	145.693
BobWhite_c1897_695	1D	145.693	134288981
BobWhite_c20073_443	1D	145.693
BobWhite_c20591_89	1D	145.693	133290590
BobWhite_c2135_96	1D	145.693
BobWhite_c2288_435	1D	145.693
BobWhite_c2288_723	1D	145.693	135163332
BobWhite_c25409_137	1D	145.693
BobWhite_c26404_281	1D	145.693	132783586
BobWhite_c33208_98	1D	145.693
BobWhite_c37766_677	1D	145.693	135092100
BobWhite_c38981_117	1D	145.693
BobWhite_c4482_125	1D	145.693	132304347
BobWhite_c4482_159	1D	145.693
BobWhite_c45204_251	1D	145.693	131611863
BobWhite_c6433_417	1D	145.693	132503330
BobWhite_c6981_181	1D	145.693
BobWhite_c8375_378	1D	145.693
BobWhite_c8375_71	1D	145.693	132802150
BobWhite_rep_c63205_143	1D	145.693
BobWhite_rep_c63205_215	1D	145.693
BobWhite_rep_c63264_629	1D	145.693
BobWhite_rep_c63889_327	1D	145.693
BS00003573	1D	145.693
BS00003573_51	1D	145.693	135001217
BS00003725	1D	145.693
BS00003857	1D	145.693
BS00004769_51	1D	145.693
BS00009375	1D	145.693
BS00009375_51	1D	145.693	132883624
BS00009377_51	1D	145.693	129276546
BS00009389	1D	145.693
BS00009625	1D	145.693
BS00009738_51	1D	145.693
BS00009739	1D	145.693
BS00009828	1D	145.693
BS00009828_51	1D	145.693	132176639
BS00009922	1D	145.693
BS00010402	1D	145.693
BS00010498	1D	145.693
BS00010669	1D	145.693
BS00010713	1D	145.693
BS00010807_51	1D	145.693
BS00010851_51	1D	145.693	134890505
BS00010946_51	1D	145.693	133625368
BS00011168_51	1D	145.693	133736520
BS00011292_51	1D	145.693	132953354
BS00011508_51	1D	145.693
BS00011947_51	1D	145.693	132442849
BS00022485_51	1D	145.693	135519973
BS00022654_51	1D	145.693	131750464
BS00022797_51	1D	145.693	135356345
BS00036558_51	1D	145.693	134329628
BS00059313_51	1D	145.693
BS00062631_51	1D	145.693
BS00062721_51	1D	145.693
BS00063255_51	1D	145.693
BS00063511_51	1D	145.693	132783285
BS00066805_51	1D	145.693
BS00070951_51	1D	145.693
BS00089094_51	1D	145.693	131750353
BS00089097_51	1D	145.693	131750353
BS00092888_51	1D	145.693	127626629
BS00094421_51	1D	145.693
BS00094897_51	1D	145.693	133736292
BS00103710_51	1D	145.693
CAP11_c1157_168	1D	145.693	134914708
CAP7_c2089_140	1D	145.693
D_contig12592_200	1D	145.693	135007098
D_F5XZDLF02GY0X2_81	1D	145.693	133270771
D_GDEEGVY01DD44S_389	1D	145.693	135484543
Ex_c70834_198	1D	145.693
Excalibur_c10063_189	1D	145.693	135611651
Excalibur_c10063_54	1D	145.693	135611553
Excalibur_c10063_93	1D	145.693	135611555
Excalibur_c11939_140	1D	145.693	129279203
Excalibur_c13076_384	1D	145.693	132823799
Excalibur_c20532_785	1D	145.693	134469440
Excalibur_c26495_567	1D	145.693	135358002
Excalibur_c26495_84	1D	145.693	135358887
Excalibur_c27873_266	1D	145.693	127627995
Excalibur_c27873_84	1D	145.693	127628146
Excalibur_c32722_1440	1D	145.693
Excalibur_c32722_690	1D	145.693	132884124
Excalibur_c33742_419	1D	145.693	132823826
Excalibur_c36269_513	1D	145.693
Excalibur_c38500_494	1D	145.693
Excalibur_c39284_1132	1D	145.693	132442232
Excalibur_c41967_2009	1D	145.693	132501763
Excalibur_c43086_237	1D	145.693
Excalibur_c46365_463	1D	145.693	132888340
Excalibur_c500_279	1D	145.693	135521619
Excalibur_c53353_217	1D	145.693	131686048
Excalibur_c55140_64	1D	145.693	135611588
Excalibur_c55186_73	1D	145.693	132391112
Excalibur_c5838_110	1D	145.693
Excalibur_c60887_203	1D	145.693	127627245
Excalibur_c62139_215	1D	145.693
Excalibur_c6476_521	1D	145.693
Excalibur_c6476_811	1D	145.693	135294526
Excalibur_c65931_377	1D	145.693	133931929
Excalibur_c6704_191	1D	145.693	133326619
Excalibur_c6704_716	1D	145.693	133325205
Excalibur_c6704_782	1D	145.693
Excalibur_c8161_1443	1D	145.693	132953490
Excalibur_c8235_241	1D	145.693
Excalibur_c981_294	1D	145.693	133732531
Excalibur_c98273_114	1D	145.693
Excalibur_rep_c103373_763	1D	145.693
Excalibur_rep_c104128_176	1D	145.693	132392182
Excalibur_rep_c71271_247	1D	145.693
Excalibur_rep_c71271_82	1D	145.693
gpw1077a	1D	145.693
gpw2224	1D	145.693
gpw4305c	1D	145.693
IAAV279	1D	145.693	127618176
IAAV5991	1D	145.693	134890621
IAAV618	1D	145.693
IAAV7181	1D	145.693	135501404
IACX5860	1D	145.693	134890621
IACX7617	1D	145.693	132782289
IACX9130	1D	145.693	135094238
IACX9428	1D	145.693
JG_c473_540	1D	145.693
Ku_c23222_221	1D	145.693	127627718
Kukri_c12190_1080	1D	145.693	135159310
Kukri_c13952_550	1D	145.693	133998314
Kukri_c14292_157	1D	145.693	132005348
Kukri_c15231_166	1D	145.693	132391231
Kukri_c15691_89	1D	145.693	131378072
Kukri_c15846_197	1D	145.693	127618409
Kukri_c16608_791	1D	145.693
Kukri_c20495_1745	1D	145.693	132499280
Kukri_c22011_1447	1D	145.693
Kukri_c26281_116	1D	145.693	132392699
Kukri_c29687_369	1D	145.693
Kukri_c38809_219	1D	145.693
Kukri_c38809_309	1D	145.693
Kukri_c59535_127	1D	145.693	132442399
Kukri_c61874_273	1D	145.693
Kukri_c65800_762	1D	145.693	135159898
Kukri_c67675_174	1D	145.693
Kukri_c82190_267	1D	145.693	132822781
Kukri_c875_126	1D	145.693	127628654
Kukri_c9163_799	1D	145.693	132502345
Kukri_c9249_700	1D	145.693	131621239
Kukri_rep_c102822_374	1D	145.693
Kukri_rep_c103666_397	1D	145.693
Kukri_rep_c103800_479	1D	145.693	133292483
Kukri_rep_c104078_655	1D	145.693
Kukri_rep_c106578_178	1D	145.693
Kukri_rep_c106578_67	1D	145.693
Kukri_rep_c110487_219	1D	145.693
Kukri_rep_c69829_307	1D	145.693	132884337
Kukri_rep_c69829_690	1D	145.693
Kukri_rep_c69829_711	1D	145.693
Kukri_rep_c72138_101	1D	145.693	135357205
Ra_c50996_468	1D	145.693	135158616
Ra_c97840_496	1D	145.693
RAC875_c1113_1577	1D	145.693
RAC875_c14613_112	1D	145.693	132505019
RAC875_c14613_68	1D	145.693	132505059
RAC875_c17367_549	1D	145.693	135092286
RAC875_c19174_645	1D	145.693
RAC875_c20475_474	1D	145.693
RAC875_c2258_1028	1D	145.693	135001690
RAC875_c2258_1526	1D	145.693
RAC875_c2258_345	1D	145.693
RAC875_c2345_1873	1D	145.693
RAC875_c24317_1015	1D	145.693
RAC875_c24317_1351	1D	145.693
RAC875_c24317_268	1D	145.693	132499197
RAC875_c298_338	1D	145.693	135499625
RAC875_c37075_53	1D	145.693
RAC875_c4036_1020	1D	145.693	127626853
RAC875_c40434_373	1D	145.693	127985515
RAC875_c43846_154	1D	145.693	127627126
RAC875_c43846_79	1D	145.693	127627309
RAC875_c44888_403	1D	145.693	131685884
RAC875_c48884_374	1D	145.693	132442631
RAC875_c50996_1179	1D	145.693
RAC875_c5153_192	1D	145.693
RAC875_c63359_1671	1D	145.693
RAC875_c63359_192	1D	145.693
RAC875_c63359_449	1D	145.693
RAC875_c6537_2298	1D	145.693	134725129
RAC875_c6537_304	1D	145.693
RAC875_c6537_584	1D	145.693
RAC875_c68927_95	1D	145.693
RAC875_c8503_644	1D	145.693	132391561
RAC875_c9601_1680	1D	145.693
RAC875_rep_c105487_241	1D	145.693
RAC875_rep_c106093_670	1D	145.693
RAC875_rep_c107383_166	1D	145.693	135000426
RAC875_rep_c112310_481	1D	145.693
RAC875_rep_c117660_128	1D	145.693
RAC875_rep_c118202_115	1D	145.693
RAC875_rep_c71408_412	1D	145.693
RAC875_rep_c99027_551	1D	145.693
RAC875_s117301_141	1D	145.693
RFL_Contig2550_583	1D	145.693
RFL_Contig2961_1117	1D	145.693
RFL_Contig2961_1493	1D	145.693
RFL_Contig2961_1695	1D	145.693
RFL_Contig2961_1806	1D	145.693
RFL_Contig2961_2046	1D	145.693
RFL_Contig2961_2082	1D	145.693
RFL_Contig2961_759	1D	145.693
RFL_Contig3395_1575	1D	145.693
RFL_Contig4538_657	1D	145.693	135095368
RFL_Contig858_2219	1D	145.693
TA001722-0749	1D	145.693
TA004464-0886	1D	145.693
TA005335-0665	1D	145.693	133933135
Tdurum_contig10099_538	1D	145.693
Tdurum_contig29915_167	1D	145.693
Tdurum_contig42109_483	1D	145.693
Tdurum_contig44851_888	1D	145.693
Tdurum_contig49509_606	1D	145.693
Tdurum_contig63370_207	1D	145.693
tplb0049h18_1121	1D	145.693
tplb0049h18_1622	1D	145.693
tplb0049l16_1327	1D	145.693
tplb0053c24_1496	1D	145.693	132442070
wPt-1263	1D	145.693
wPt-2968	1D	145.693
wPt-3945	1D	145.693
wPt-5721	1D	145.693
wPt-7092	1D	145.693
wPt-7711	1D	145.693
wPt-8866	1D	145.693
wsnp_Ex_c11939_19147602	1D	145.693	129276179
wsnp_Ex_c1861_3506202	1D	145.693	133643923
wsnp_Ex_c1861_3506449	1D	145.693	133644170
wsnp_Ex_c412_814247	1D	145.693	135358560
wsnp_Ex_c52086_55807402	1D	145.693	135160485
wsnp_Ex_c750_1474300	1D	145.693
wsnp_Ex_c750_1474351	1D	145.693
wsnp_Ex_rep_c68020_66765273	1D	145.693	127984970
wsnp_Ex_rep_c68020_66765390	1D	145.693	127984603
wsnp_Ku_c26281_36243489	1D	145.693	132391056
wsnp_Ku_c40759_48907151	1D	145.693	132504204
wsnp_Ku_rep_c70564_70182765	1D	145.693	135163232
wsnp_Ku_rep_c71113_70810693	1D	145.693	135160460
wsnp_Ra_rep_c97840_85062318	1D	145.693	132504913
wsnp_Ra_rep_c97840_85062404	1D	145.693	132504999
wsnp_RFL_Contig2550_2175772	1D	145.693
wPt-4427	1D	146.383
wPt-4988	1D	147.812
wPt-7697	1D	147.812
gwm296	2A	0		Mohan et al. 2009
Kukri_c46040_620	2A	0	6023545
wsnp_Ex_c770_1514612	2A	0	6023395
BS00021706_51	2A	6.59536	3148528
Kukri_c14598_614	2A	6.59536	4474250
BobWhite_c19433_329	2A	11.6121
BobWhite_c2022_245	2A	11.6121	9466861
BobWhite_c24495_282	2A	11.6121
BobWhite_c58481_104	2A	11.6121	9496611
BobWhite_c8085_498	2A	11.6121
BS00010087_51	2A	11.6121
BS00022487_51	2A	11.6121
BS00084333_51	2A	11.6121	10055353
CAP11_c2293_200	2A	11.6121	9167975
CAP11_rep_c9060_520	2A	11.6121	10040657
CAP7_c3132_150	2A	11.6121
CAP8_rep_c8022_270	2A	11.6121	9190380
GENE-0137_147	2A	11.6121
GENE-0137_1660	2A	11.6121
gpw2125a	2A	11.6121
gpw2127	2A	11.6121
gwm359	2A	11.6121
IACX8391	2A	11.6121
Kukri_c27040_309	2A	11.6121	10050910
Kukri_c31508_91	2A	11.6121	9998667
Kukri_c33779_1069	2A	11.6121
Kukri_c33779_1099	2A	11.6121
Kukri_c42095_196	2A	11.6121	8877152
Kukri_c63732_593	2A	11.6121	9124155
Kukri_c84087_154	2A	11.6121
RAC875_c11652_544	2A	11.6121	10351347
RAC875_c14082_2606	2A	11.6121	8923023
RAC875_c62936_139	2A	11.6121	9998582
RAC875_rep_c111906_144	2A	11.6121	9161444
TA012416-0590	2A	11.6121	8795533
Tdurum_contig42153_5214	2A	11.6121
Tdurum_contig42153_5454	2A	11.6121
Tdurum_contig42153_5720	2A	11.6121
Tdurum_contig42153_5854	2A	11.6121
Tdurum_contig42153_5944	2A	11.6121
Tdurum_contig42153_6232	2A	11.6121
Tdurum_contig42153_6360	2A	11.6121
Tdurum_contig42153_6439	2A	11.6121
Tdurum_contig42153_6571	2A	11.6121
Tdurum_contig42153_7329	2A	11.6121
Tdurum_contig42510_1113	2A	11.6121
wsnp_CAP8_c2110_1147974	2A	11.6121	9496461
wsnp_CAP8_rep_c9132_3977980	2A	11.6121	10040803
wsnp_Ex_c61879_61748626	2A	11.6121	10055203
wsnp_Ex_rep_c93362_82371808	2A	11.6121	8817106
wsnp_Ex_rep_c93362_82371891	2A	11.6121	8817023
BobWhite_c48481_81	2A	12.8546	10645920	Mohan et al. 2009
BS00022982_51	2A	12.8546	10656481
BS00066756_51	2A	12.8546	11186205
BS00070797_51	2A	12.8546	10642866
BS00070798_51	2A	12.8546	10642634
BS00073382_51	2A	12.8546	10643019
BS00076693_51	2A	12.8546	11897818
CAP12_rep_c4192_354	2A	12.8546	11651055
Excalibur_c15740_1106	2A	12.8546	10645592
Excalibur_c92241_336	2A	12.8546	10656652
Excalibur_rep_c67994_169	2A	12.8546	10651823
GENE-0749_215	2A	12.8546	10843668
gwm71.1	2A	12.8546
IACX8060	2A	12.8546
Ku_c23118_149	2A	12.8546
Kukri_rep_c104307_905	2A	12.8546	10651371
RAC875_c31045_841	2A	12.8546
RAC875_rep_c78518_198	2A	12.8546	10652019
RAC875_rep_c78744_228	2A	12.8546	11138842
wmc177	2A	12.8546
wmc598	2A	12.8546
wsnp_CAP8_c1580_908907	2A	12.8546	11651204
wsnp_Ex_c15740_24096817	2A	12.8546	10647289
wsnp_Ex_c22202_31392780	2A	12.8546	10649519
wsnp_Ex_rep_c103167_88182254	2A	12.8546
gpw1162	2A	14.0894
Kukri_c307_2053	2A	14.0894
RAC875_c14944_555	2A	14.0894
Tdurum_contig11803_306	2A	14.0894	12050993
Tdurum_contig11803_475	2A	14.0894	12051162
Tdurum_contig11803_515	2A	14.0894	12051202
Tdurum_contig11803_850	2A	14.0894
Tdurum_contig11803_935	2A	14.0894	12052186
wmc602	2A	14.0894
Tdurum_contig32692_271	2A	14.6359	12185815
D_F1BEJMU01EISTM_67	2A	18.5399	13804561
Excalibur_c32875_78	2A	18.5399	14097000
gpw1072	2A	18.5399
Kukri_c17269_1349	2A	18.5399
Tdurum_contig12952_114	2A	18.5399	14171990
Tdurum_contig55610_742	2A	18.5399	14871958
Tdurum_contig55610_784	2A	18.5399	14872000
BobWhite_c18852_91	2A	20.1799	14322155
BS00022013_51	2A	20.1799	16552632
BS00044274_51	2A	20.1799	16412550
BS00066186_51	2A	20.1799	16549943
[truncated: 10,203 more rows]
